# Supplementary material for: Bis(μ-dimesitylborinato-κ2 O:O)bis­[(2-methyl­pyridine-κN)lithium]
Source: Acta Crystallogr Sect E Struct Rep Online. 2009 Jan 14;65(Pt 2):m179. doi: 10.1107/S1600536808042748 (PMC2968386; doi:10.1107/S1600536808042748)
Supplement: Supplementary file 1 [file e-65-0m179-sup1.cif]

##############################################################################
###                                                                        ###
###        Electronic paper (Acta Crystallographica Section E)             ###
###                                                                        ###
##############################################################################
#                                                                            #
# This CIF contains the data in a paper accepted for publication in Acta     #
# Crystallographica Section E. It conforms to the requirements of Notes      #
# for Authors for Section E, and has been peer reviewed under the auspices   #
# of the IUCr Commission on Journals.                                        #
#                                                                            #
# Full details of the Crystallographic Information File format               #
# are given in the paper "The Crystallographic Information File (CIF):       #
# a New Standard Archive File for Crystallography" by S. R. Hall, F. H.      #
# Allen and I. D. Brown [Acta Cryst. (1991), A47, 655-685].                  #
#                                                                            #
# The current version of the core CIF dictionary is obtainable from          #
# ftp://ftp.iucr.org/pub/cif_core.dic. The current version number is 2.4.    #
#                                                                            #
# Software is freely available for graphical display of the structure(s) in  #
# this CIF.  For information consult the CIF home page http://www.iucr.org/  #
# cif/home.html                                                              #
#                                                                            #
# This file may be used for bona fide research purposes within the           #
# scientific community so long as proper attribution is given to the journal # 
# article from which it was obtained.                                        #
#                                                                            #
##############################################################################
                                             
data_I
_audit_creation_method     SHELXL-97
_chemical_name_systematic
;
Bis(\m-dimesitylborinato-\k^2^O:O)bis[(2-methylpyridine-\kN)lithium]
;
_chemical_name_common     ?
_chemical_formula_moiety     'C48 H58 B2 Li2 N2 O2'
_chemical_formula_sum     'C48 H58 B2 Li2 N2 O2'
_chemical_formula_iupac     '[Li2 (C18 H22 B O)2 (C6 H7 N)2]'
_chemical_formula_weight     730.46
_symmetry_cell_setting     monoclinic
_symmetry_space_group_name_H-M     P21/n
_symmetry_space_group_name_hall     '-P 2yn'
loop_
    _symmetry_equiv_pos_as_xyz
    'x, y, z'
    '-x+1/2, y+1/2, -z+1/2'
    '-x, -y, -z'
    'x-1/2, -y-1/2, z-1/2'
_cell_length_a     8.6075(11)
_cell_length_b     9.1307(11)
_cell_length_c     26.220(3)
_cell_angle_alpha     90.00
_cell_angle_beta     90.124(2)
_cell_angle_gamma     90.00
_cell_volume     2060.7(4)
_cell_formula_units_Z     2
_cell_measurement_reflns_used     1946
_cell_measurement_theta_min     2.49
_cell_measurement_theta_max     23.1
_cell_measurement_temperature     100(2)
_exptl_crystal_description     needle
_exptl_crystal_colour     colorless
_exptl_crystal_size_max     0.63
_exptl_crystal_size_mid     0.19
_exptl_crystal_size_min     0.14
_exptl_crystal_density_diffrn     1.177
_exptl_crystal_density_meas     ?
_exptl_crystal_density_method     'not measured'
_exptl_crystal_F_000     784
_exptl_absorpt_coefficient_mu     0.069
_exptl_absorpt_correction_type     multi-scan
_exptl_absorpt_process_details     '(SADABS; Bruker, 2006)'
_exptl_absorpt_correction_T_min     0.9579
_exptl_absorpt_correction_T_max     0.9904
_exptl_special_details
;
;
_diffrn_ambient_temperature     100(2)
_diffrn_radiation_type     MoK\a
_diffrn_radiation_wavelength     0.71073
_diffrn_radiation_source     'fine-focus sealed tube'
_diffrn_radiation_monochromator     graphite
_diffrn_measurement_device_type     'Bruker SMART APEXII'
_diffrn_measurement_method     \w
_diffrn_detector_area_resol_mean     ?
_diffrn_reflns_number     8145
_diffrn_reflns_av_R_equivalents     0.0364
_diffrn_reflns_av_sigmaI/netI     0.0433
_diffrn_reflns_theta_min     1.55
_diffrn_reflns_theta_max     23.35
_diffrn_reflns_theta_full     23.35
_diffrn_measured_fraction_theta_max     0.951
_diffrn_measured_fraction_theta_full     0.951
_diffrn_reflns_limit_h_min     -9
_diffrn_reflns_limit_h_max     9
_diffrn_reflns_limit_k_min     -10
_diffrn_reflns_limit_k_max     9
_diffrn_reflns_limit_l_min     -28
_diffrn_reflns_limit_l_max     29
_diffrn_standards_number     ?
_diffrn_standards_interval_count     ?
_diffrn_standards_interval_time     ?
_diffrn_standards_decay_%     ?
_refine_special_details
;
Refinement of <i>F</i>^2^ against ALL reflections. The weighted <i>R</i>-factor
<i>wR</i> and goodness of fit <i>S</i> are based on <i>F</i>^2^, conventional
<i>R</i>-factors <i>R</i> are based on <i>F</i>, with <i>F</i> set to zero for
negative <i>F</i>^2^. The threshold expression of <i>F</i>^2^ >
\s(<i>F</i>^2^) is used only for calculating <i>R</i>-factors(gt) <i>etc</i>.
and is not relevant to the choice of reflections for refinement.
<i>R</i>-factors based on <i>F</i>^2^ are statistically about twice as large
as those based on <i>F</i>, and <i>R</i>- factors based on ALL data will be
even larger.
;
_reflns_number_total     2848
_reflns_number_gt     2011
_reflns_threshold_expression     I>2\s(I)
_refine_ls_structure_factor_coef     Fsqd
_refine_ls_matrix_type     full
_refine_ls_R_factor_all     0.0724
_refine_ls_R_factor_gt     0.0432
_refine_ls_wR_factor_gt     0.1154
_refine_ls_wR_factor_ref     0.1398
_refine_ls_goodness_of_fit_ref     1.264
_refine_ls_restrained_S_all     1.264
_refine_ls_number_reflns     2848
_refine_ls_number_parameters     260
_refine_ls_number_restraints     0
_refine_ls_hydrogen_treatment     constr
_refine_ls_weighting_scheme     calc
_refine_ls_weighting_details
                    'calc w=1/[\s^2^(Fo^2^)+(0.1P)^2^] where P=(Fo^2^+2Fc^2^)/3'
_atom_sites_solution_hydrogens     geom
_atom_sites_solution_primary     direct
_atom_sites_solution_secondary     difmap
_refine_ls_shift/su_max     0.001
_refine_ls_shift/su_mean     0.000
_refine_diff_density_max     0.299
_refine_diff_density_min     -0.241
_refine_ls_extinction_method     none
_refine_ls_extinction_coef     ?
loop_
    _atom_type_symbol
    _atom_type_description
    _atom_type_scat_dispersion_real
    _atom_type_scat_dispersion_imag
    _atom_type_scat_source
    'C' 'C' 0.0033 0.0016
                         'International Tables Vol C Tables 4.2.6.8 and 6.1.1.4'
    'H' 'H' 0.0000 0.0000
                         'International Tables Vol C Tables 4.2.6.8 and 6.1.1.4'
    'Li' 'Li' -0.0003 0.0001
                         'International Tables Vol C Tables 4.2.6.8 and 6.1.1.4'
    'B' 'B' 0.0013 0.0007
                         'International Tables Vol C Tables 4.2.6.8 and 6.1.1.4'
    'N' 'N' 0.0061 0.0033
                         'International Tables Vol C Tables 4.2.6.8 and 6.1.1.4'
    'O' 'O' 0.0106 0.0060
                         'International Tables Vol C Tables 4.2.6.8 and 6.1.1.4'
_computing_data_collection     'APEX2 (Bruker, 2006)'
_computing_cell_refinement     'SAINT (Bruker, 2006)'
_computing_data_reduction     'SAINT (Bruker, 2006)'
_computing_structure_solution     'SHELXTL (Sheldrick, 2008)'
_computing_structure_refinement     'SHELXTL (Sheldrick, 2008)'
_computing_molecular_graphics
                              'ORTEP-3 (Farrugia, 1997) and PLATON (Spek, 2003)'
_computing_publication_material     'SHELXTL (Sheldrick, 2008)'
loop_
    _atom_site_type_symbol
    _atom_site_label
    _atom_site_fract_x
    _atom_site_fract_y
    _atom_site_fract_z
    _atom_site_U_iso_or_equiv
    _atom_site_adp_type
    _atom_site_calc_flag
    _atom_site_refinement_flags
    _atom_site_occupancy
    _atom_site_disorder_assembly
    _atom_site_disorder_group
    C C2 0.7338(3) 0.5897(3) -0.00706(10) 0.0223(6) Uani d . 1 . .
    C C3 0.7904(3) 0.4572(3) 0.01163(10) 0.0263(7) Uani d . 1 . .
    H H3 0.8696 0.4059 -0.0062 0.032 Uiso calc R 1 . .
    C C4 0.7299(3) 0.4011(3) 0.05639(10) 0.0282(7) Uani d . 1 . .
    H H4 0.7681 0.3114 0.0699 0.034 Uiso calc R 1 . .
    C C5 0.6140(3) 0.4763(3) 0.08128(10) 0.0281(7) Uani d . 1 . .
    H H5 0.5699 0.4395 0.1119 0.034 Uiso calc R 1 . .
    C C6 0.5637(3) 0.6068(3) 0.06045(10) 0.0253(7) Uani d . 1 . .
    H H6 0.4831 0.6584 0.0774 0.030 Uiso calc R 1 . .
    C C7 0.7948(3) 0.6533(3) -0.05569(10) 0.0297(7) Uani d . 1 . .
    H H7A 0.8423 0.5755 -0.0762 0.045 Uiso calc R 1 . .
    H H7B 0.8730 0.7281 -0.0478 0.045 Uiso calc R 1 . .
    H H7C 0.7092 0.6979 -0.0749 0.045 Uiso calc R 1 . .
    C C8 0.4570(3) 1.0810(3) 0.13862(9) 0.0197(6) Uani d . 1 . .
    C C9 0.3566(3) 1.1589(3) 0.17090(9) 0.0208(6) Uani d . 1 . .
    C C10 0.4168(3) 1.2560(3) 0.20712(9) 0.0236(6) Uani d . 1 . .
    H H10 0.3469 1.3111 0.2275 0.028 Uiso calc R 1 . .
    C C11 0.5757(3) 1.2744(3) 0.21418(10) 0.0218(6) Uani d . 1 . .
    C C12 0.6750(3) 1.1964(3) 0.18272(10) 0.0232(7) Uani d . 1 . .
    H H12 0.7841 1.2070 0.1869 0.028 Uiso calc R 1 . .
    C C13 0.6178(3) 1.1022(3) 0.14482(10) 0.0222(6) Uani d . 1 . .
    C C14 0.1828(3) 1.1379(3) 0.16953(10) 0.0276(7) Uani d . 1 . .
    H H14A 0.1558 1.0466 0.1870 0.041 Uiso calc R 1 . .
    H H14B 0.1475 1.1331 0.1340 0.041 Uiso calc R 1 . .
    H H14C 0.1322 1.2204 0.1867 0.041 Uiso calc R 1 . .
    C C15 0.6359(3) 1.3743(3) 0.25549(10) 0.0304(7) Uani d . 1 . .
    H H15A 0.7469 1.3562 0.2608 0.046 Uiso calc R 1 . .
    H H15B 0.5796 1.3552 0.2872 0.046 Uiso calc R 1 . .
    H H15C 0.6202 1.4765 0.2453 0.046 Uiso calc R 1 . .
    C C16 0.7350(3) 1.0196(3) 0.11262(10) 0.0272(7) Uani d . 1 . .
    H H16A 0.7170 0.9141 0.1160 0.041 Uiso calc R 1 . .
    H H16B 0.8403 1.0431 0.1243 0.041 Uiso calc R 1 . .
    H H16C 0.7233 1.0483 0.0768 0.041 Uiso calc R 1 . .
    C C17 0.2773(3) 0.8374(3) 0.11617(9) 0.0214(6) Uani d . 1 . .
    C C18 0.3143(3) 0.7485(3) 0.15886(9) 0.0227(6) Uani d . 1 . .
    C C19 0.2096(3) 0.6436(3) 0.17580(10) 0.0230(7) Uani d . 1 . .
    H H19 0.2383 0.5830 0.2037 0.028 Uiso calc R 1 . .
    C C20 0.0641(3) 0.6238(3) 0.15342(10) 0.0235(7) Uani d . 1 . .
    C C21 0.0300(3) 0.7095(3) 0.11096(10) 0.0228(6) Uani d . 1 . .
    H H21 -0.0675 0.6971 0.0945 0.027 Uiso calc R 1 . .
    C C22 0.1331(3) 0.8122(3) 0.09178(9) 0.0212(6) Uani d . 1 . .
    C C23 0.4655(3) 0.7641(3) 0.18735(10) 0.0312(7) Uani d . 1 . .
    H H23A 0.4646 0.8554 0.2070 0.047 Uiso calc R 1 . .
    H H23B 0.5517 0.7662 0.1630 0.047 Uiso calc R 1 . .
    H H23C 0.4787 0.6809 0.2106 0.047 Uiso calc R 1 . .
    C C24 -0.0507(3) 0.5159(3) 0.17434(11) 0.0358(8) Uani d . 1 . .
    H H24A -0.0458 0.4250 0.1545 0.054 Uiso calc R 1 . .
    H H24B -0.1556 0.5571 0.1721 0.054 Uiso calc R 1 . .
    H H24C -0.0256 0.4951 0.2101 0.054 Uiso calc R 1 . .
    C C25 0.0840(3) 0.8989(3) 0.04561(10) 0.0276(7) Uani d . 1 . .
    H H25A -0.0198 0.8675 0.0348 0.041 Uiso calc R 1 . .
    H H25B 0.1581 0.8824 0.0179 0.041 Uiso calc R 1 . .
    H H25C 0.0817 1.0034 0.0542 0.041 Uiso calc R 1 . .
    Li Li1 0.5311(5) 0.8695(5) -0.00153(16) 0.0253(10) Uani d . 1 . .
    B B1 0.3913(3) 0.9657(3) 0.09683(11) 0.0203(7) Uani d . 1 . .
    N N1 0.6228(3) 0.6653(2) 0.01732(8) 0.0236(6) Uani d . 1 . .
    O O1 0.43136(19) 0.97903(18) 0.04806(6) 0.0246(5) Uani d . 1 . .
loop_
    _atom_site_aniso_label
    _atom_site_aniso_U_11
    _atom_site_aniso_U_22
    _atom_site_aniso_U_33
    _atom_site_aniso_U_12
    _atom_site_aniso_U_13
    _atom_site_aniso_U_23
    C2 0.0251(16) 0.0196(15) 0.0222(15) 0.0003(12) 0.0001(13) -0.0035(12)
    C3 0.0253(16) 0.0231(15) 0.0306(16) 0.0050(13) 0.0003(13) -0.0029(13)
    C4 0.0328(17) 0.0207(15) 0.0312(17) 0.0029(13) -0.0033(14) 0.0031(13)
    C5 0.0326(17) 0.0260(16) 0.0258(16) -0.0022(13) -0.0004(14) 0.0043(13)
    C6 0.0231(16) 0.0281(16) 0.0246(16) 0.0015(13) 0.0027(13) -0.0027(13)
    C7 0.0296(16) 0.0274(16) 0.0320(17) 0.0042(13) 0.0060(13) 0.0009(13)
    C8 0.0238(15) 0.0167(13) 0.0186(14) 0.0002(12) 0.0031(12) 0.0072(11)
    C9 0.0209(15) 0.0236(15) 0.0181(14) 0.0007(12) 0.0018(12) 0.0030(12)
    C10 0.0266(16) 0.0229(14) 0.0214(15) 0.0038(13) 0.0047(12) 0.0024(12)
    C11 0.0233(16) 0.0215(15) 0.0205(14) -0.0017(12) 0.0001(13) 0.0046(12)
    C12 0.0225(15) 0.0219(14) 0.0253(15) -0.0031(12) 0.0009(13) 0.0088(12)
    C13 0.0244(16) 0.0186(14) 0.0235(15) 0.0014(12) 0.0053(12) 0.0068(12)
    C14 0.0252(16) 0.0308(16) 0.0267(16) 0.0022(13) 0.0037(13) -0.0041(13)
    C15 0.0308(17) 0.0310(16) 0.0293(16) -0.0039(13) 0.0005(14) 0.0018(13)
    C16 0.0207(15) 0.0257(15) 0.0352(16) 0.0009(12) 0.0047(13) 0.0008(13)
    C17 0.0276(16) 0.0188(14) 0.0176(14) 0.0042(12) 0.0042(12) -0.0023(11)
    C18 0.0299(17) 0.0207(14) 0.0175(14) 0.0030(13) 0.0042(12) 0.0014(12)
    C19 0.0289(16) 0.0201(14) 0.0200(14) 0.0028(13) 0.0040(13) 0.0026(11)
    C20 0.0256(16) 0.0204(15) 0.0245(15) -0.0010(12) 0.0083(13) -0.0031(12)
    C21 0.0199(15) 0.0243(15) 0.0243(15) 0.0031(12) 0.0026(12) -0.0041(12)
    C22 0.0275(16) 0.0195(14) 0.0167(14) 0.0034(12) 0.0045(12) -0.0047(11)
    C23 0.0387(18) 0.0306(16) 0.0242(15) -0.0017(14) -0.0066(14) 0.0074(13)
    C24 0.0365(18) 0.0321(17) 0.0387(17) -0.0080(14) 0.0045(15) 0.0021(14)
    C25 0.0262(16) 0.0302(16) 0.0264(15) 0.0024(13) -0.0014(13) -0.0006(13)
    Li1 0.026(3) 0.025(2) 0.025(2) -0.003(2) 0.005(2) -0.0003(19)
    B1 0.0181(17) 0.0217(16) 0.0211(17) 0.0092(13) 0.0021(14) 0.0010(13)
    N1 0.0270(13) 0.0230(12) 0.0208(13) 0.0008(10) 0.0007(11) -0.0012(10)
    O1 0.0290(11) 0.0235(10) 0.0212(11) 0.0030(8) 0.0036(9) 0.0023(8)
_geom_special_details
;
All e.s.d.'s (except the e.s.d. in the dihedral angle between two l.s. planes)
are estimated using the full covariance matrix. The cell e.s.d.'s are taken
into account individually in the estimation of e.s.d.'s in distances, angles
and torsion angles; correlations between e.s.d.'s in cell parameters are only
used when they are defined by crystal symmetry. An approximate (isotropic)
treatment of cell e.s.d.'s is used for estimating e.s.d.'s involving l.s.
planes.
;
loop_
    _geom_bond_atom_site_label_1
    _geom_bond_atom_site_label_2
    _geom_bond_site_symmetry_2
    _geom_bond_distance
    _geom_bond_publ_flag
    C2 N1 . 1.342(3) ?
    C2 C3 . 1.393(4) ?
    C2 C7 . 1.497(4) ?
    C3 C4 . 1.383(4) ?
    C3 H3 . 0.9500 ?
    C4 C5 . 1.377(4) ?
    C4 H4 . 0.9500 ?
    C5 C6 . 1.380(4) ?
    C5 H5 . 0.9500 ?
    C6 N1 . 1.351(3) ?
    C6 H6 . 0.9500 ?
    C7 H7A . 0.9800 ?
    C7 H7B . 0.9800 ?
    C7 H7C . 0.9800 ?
    C8 C9 . 1.405(3) ?
    C8 C13 . 1.406(3) ?
    C8 B1 . 1.620(4) ?
    C9 C10 . 1.398(3) ?
    C9 C14 . 1.509(4) ?
    C10 C11 . 1.390(4) ?
    C10 H10 . 0.9500 ?
    C11 C12 . 1.386(4) ?
    C11 C15 . 1.507(4) ?
    C12 C13 . 1.403(4) ?
    C12 H12 . 0.9500 ?
    C13 C16 . 1.517(4) ?
    C14 H14A . 0.9800 ?
    C14 H14B . 0.9800 ?
    C14 H14C . 0.9800 ?
    C15 H15A . 0.9800 ?
    C15 H15B . 0.9800 ?
    C15 H15C . 0.9800 ?
    C16 H16A . 0.9800 ?
    C16 H16B . 0.9800 ?
    C16 H16C . 0.9800 ?
    C17 C22 . 1.414(4) ?
    C17 C18 . 1.419(3) ?
    C17 B1 . 1.611(4) ?
    C18 C19 . 1.389(3) ?
    C18 C23 . 1.506(4) ?
    C19 C20 . 1.393(4) ?
    C19 H19 . 0.9500 ?
    C20 C21 . 1.392(4) ?
    C20 C24 . 1.500(4) ?
    C21 C22 . 1.386(4) ?
    C21 H21 . 0.9500 ?
    C22 C25 . 1.506(3) ?
    C23 H23A . 0.9800 ?
    C23 H23B . 0.9800 ?
    C23 H23C . 0.9800 ?
    C24 H24A . 0.9800 ?
    C24 H24B . 0.9800 ?
    C24 H24C . 0.9800 ?
    C25 H25A . 0.9800 ?
    C25 H25B . 0.9800 ?
    C25 H25C . 0.9800 ?
    Li1 O1 . 1.853(5) ?
    Li1 O1 3_675 1.873(5) ?
    Li1 N1 . 2.084(5) ?
    Li1 Li1 3_675 2.444(8) ?
    B1 O1 . 1.331(3) ?
    O1 Li1 3_675 1.873(5) ?
loop_
    _geom_angle_atom_site_label_1
    _geom_angle_atom_site_label_2
    _geom_angle_atom_site_label_3
    _geom_angle_site_symmetry_1
    _geom_angle_site_symmetry_3
    _geom_angle
    _geom_angle_publ_flag
    N1 C2 C3 . . 121.8(2) ?
    N1 C2 C7 . . 117.2(2) ?
    C3 C2 C7 . . 120.9(3) ?
    C4 C3 C2 . . 119.3(3) ?
    C4 C3 H3 . . 120.4 ?
    C2 C3 H3 . . 120.4 ?
    C5 C4 C3 . . 119.5(2) ?
    C5 C4 H4 . . 120.3 ?
    C3 C4 H4 . . 120.3 ?
    C4 C5 C6 . . 118.0(3) ?
    C4 C5 H5 . . 121.0 ?
    C6 C5 H5 . . 121.0 ?
    N1 C6 C5 . . 123.7(3) ?
    N1 C6 H6 . . 118.2 ?
    C5 C6 H6 . . 118.2 ?
    C2 C7 H7A . . 109.5 ?
    C2 C7 H7B . . 109.5 ?
    H7A C7 H7B . . 109.5 ?
    C2 C7 H7C . . 109.5 ?
    H7A C7 H7C . . 109.5 ?
    H7B C7 H7C . . 109.5 ?
    C9 C8 C13 . . 117.9(2) ?
    C9 C8 B1 . . 121.5(2) ?
    C13 C8 B1 . . 120.6(2) ?
    C10 C9 C8 . . 120.2(2) ?
    C10 C9 C14 . . 117.6(2) ?
    C8 C9 C14 . . 122.2(2) ?
    C11 C10 C9 . . 122.0(3) ?
    C11 C10 H10 . . 119.0 ?
    C9 C10 H10 . . 119.0 ?
    C12 C11 C10 . . 117.8(2) ?
    C12 C11 C15 . . 121.8(2) ?
    C10 C11 C15 . . 120.3(2) ?
    C11 C12 C13 . . 121.4(2) ?
    C11 C12 H12 . . 119.3 ?
    C13 C12 H12 . . 119.3 ?
    C12 C13 C8 . . 120.7(2) ?
    C12 C13 C16 . . 117.8(2) ?
    C8 C13 C16 . . 121.5(2) ?
    C9 C14 H14A . . 109.5 ?
    C9 C14 H14B . . 109.5 ?
    H14A C14 H14B . . 109.5 ?
    C9 C14 H14C . . 109.5 ?
    H14A C14 H14C . . 109.5 ?
    H14B C14 H14C . . 109.5 ?
    C11 C15 H15A . . 109.5 ?
    C11 C15 H15B . . 109.5 ?
    H15A C15 H15B . . 109.5 ?
    C11 C15 H15C . . 109.5 ?
    H15A C15 H15C . . 109.5 ?
    H15B C15 H15C . . 109.5 ?
    C13 C16 H16A . . 109.5 ?
    C13 C16 H16B . . 109.5 ?
    H16A C16 H16B . . 109.5 ?
    C13 C16 H16C . . 109.5 ?
    H16A C16 H16C . . 109.5 ?
    H16B C16 H16C . . 109.5 ?
    C22 C17 C18 . . 117.3(2) ?
    C22 C17 B1 . . 120.7(2) ?
    C18 C17 B1 . . 121.9(2) ?
    C19 C18 C17 . . 120.2(2) ?
    C19 C18 C23 . . 117.9(2) ?
    C17 C18 C23 . . 122.0(2) ?
    C18 C19 C20 . . 122.6(2) ?
    C18 C19 H19 . . 118.7 ?
    C20 C19 H19 . . 118.7 ?
    C21 C20 C19 . . 116.8(2) ?
    C21 C20 C24 . . 121.6(2) ?
    C19 C20 C24 . . 121.6(2) ?
    C22 C21 C20 . . 122.5(2) ?
    C22 C21 H21 . . 118.8 ?
    C20 C21 H21 . . 118.8 ?
    C21 C22 C17 . . 120.5(2) ?
    C21 C22 C25 . . 118.0(2) ?
    C17 C22 C25 . . 121.5(2) ?
    C18 C23 H23A . . 109.5 ?
    C18 C23 H23B . . 109.5 ?
    H23A C23 H23B . . 109.5 ?
    C18 C23 H23C . . 109.5 ?
    H23A C23 H23C . . 109.5 ?
    H23B C23 H23C . . 109.5 ?
    C20 C24 H24A . . 109.5 ?
    C20 C24 H24B . . 109.5 ?
    H24A C24 H24B . . 109.5 ?
    C20 C24 H24C . . 109.5 ?
    H24A C24 H24C . . 109.5 ?
    H24B C24 H24C . . 109.5 ?
    C22 C25 H25A . . 109.5 ?
    C22 C25 H25B . . 109.5 ?
    H25A C25 H25B . . 109.5 ?
    C22 C25 H25C . . 109.5 ?
    H25A C25 H25C . . 109.5 ?
    H25B C25 H25C . . 109.5 ?
    O1 Li1 O1 . 3_675 98.0(2) ?
    O1 Li1 N1 . . 119.5(2) ?
    O1 Li1 N1 3_675 . 138.6(3) ?
    O1 Li1 Li1 . 3_675 49.36(16) ?
    O1 Li1 Li1 3_675 3_675 48.66(16) ?
    N1 Li1 Li1 . 3_675 161.4(3) ?
    O1 B1 C17 . . 121.9(2) ?
    O1 B1 C8 . . 120.0(2) ?
    C17 B1 C8 . . 118.1(2) ?
    C2 N1 C6 . . 117.7(2) ?
    C2 N1 Li1 . . 128.1(2) ?
    C6 N1 Li1 . . 114.2(2) ?
    B1 O1 Li1 . . 138.3(2) ?
    B1 O1 Li1 . 3_675 137.6(2) ?
    Li1 O1 Li1 . 3_675 82.0(2) ?
loop_
    _geom_torsion_atom_site_label_1
    _geom_torsion_atom_site_label_2
    _geom_torsion_atom_site_label_3
    _geom_torsion_atom_site_label_4
    _geom_torsion_site_symmetry_1
    _geom_torsion_site_symmetry_2
    _geom_torsion_site_symmetry_3
    _geom_torsion_site_symmetry_4
    _geom_torsion
    _geom_torsion_publ_flag
    N1 C2 C3 C4 . . . . 0.4(4) ?
    C7 C2 C3 C4 . . . . -179.3(2) ?
    C2 C3 C4 C5 . . . . 0.7(4) ?
    C3 C4 C5 C6 . . . . -0.7(4) ?
    C4 C5 C6 N1 . . . . -0.5(4) ?
    C13 C8 C9 C10 . . . . 1.2(3) ?
    B1 C8 C9 C10 . . . . 179.0(2) ?
    C13 C8 C9 C14 . . . . -176.5(2) ?
    B1 C8 C9 C14 . . . . 1.4(3) ?
    C8 C9 C10 C11 . . . . -2.9(4) ?
    C14 C9 C10 C11 . . . . 174.9(2) ?
    C9 C10 C11 C12 . . . . 2.2(4) ?
    C9 C10 C11 C15 . . . . -176.8(2) ?
    C10 C11 C12 C13 . . . . 0.2(4) ?
    C15 C11 C12 C13 . . . . 179.1(2) ?
    C11 C12 C13 C8 . . . . -1.8(4) ?
    C11 C12 C13 C16 . . . . -179.2(2) ?
    C9 C8 C13 C12 . . . . 1.1(3) ?
    B1 C8 C13 C12 . . . . -176.8(2) ?
    C9 C8 C13 C16 . . . . 178.4(2) ?
    B1 C8 C13 C16 . . . . 0.5(3) ?
    C22 C17 C18 C19 . . . . -1.2(4) ?
    B1 C17 C18 C19 . . . . 177.0(2) ?
    C22 C17 C18 C23 . . . . 179.1(2) ?
    B1 C17 C18 C23 . . . . -2.7(4) ?
    C17 C18 C19 C20 . . . . -2.1(4) ?
    C23 C18 C19 C20 . . . . 177.6(2) ?
    C18 C19 C20 C21 . . . . 3.3(4) ?
    C18 C19 C20 C24 . . . . -176.3(2) ?
    C19 C20 C21 C22 . . . . -1.1(4) ?
    C24 C20 C21 C22 . . . . 178.4(2) ?
    C20 C21 C22 C17 . . . . -2.1(4) ?
    C20 C21 C22 C25 . . . . -180.0(2) ?
    C18 C17 C22 C21 . . . . 3.3(4) ?
    B1 C17 C22 C21 . . . . -174.9(2) ?
    C18 C17 C22 C25 . . . . -179.0(2) ?
    B1 C17 C22 C25 . . . . 2.8(4) ?
    C22 C17 B1 O1 . . . . -50.9(3) ?
    C18 C17 B1 O1 . . . . 131.0(3) ?
    C22 C17 B1 C8 . . . . 128.9(3) ?
    C18 C17 B1 C8 . . . . -49.2(3) ?
    C9 C8 B1 O1 . . . . 125.9(3) ?
    C13 C8 B1 O1 . . . . -56.3(3) ?
    C9 C8 B1 C17 . . . . -53.9(3) ?
    C13 C8 B1 C17 . . . . 123.9(3) ?
    C3 C2 N1 C6 . . . . -1.6(3) ?
    C7 C2 N1 C6 . . . . 178.1(2) ?
    C3 C2 N1 Li1 . . . . 176.2(2) ?
    C7 C2 N1 Li1 . . . . -4.1(3) ?
    C5 C6 N1 C2 . . . . 1.7(4) ?
    C5 C6 N1 Li1 . . . . -176.4(2) ?
    O1 Li1 N1 C2 . . . . -159.0(2) ?
    O1 Li1 N1 C2 3_675 . . . -7.0(5) ?
    Li1 Li1 N1 C2 3_675 . . . -110.7(10) ?
    O1 Li1 N1 C6 . . . . 18.8(3) ?
    O1 Li1 N1 C6 3_675 . . . 170.8(3) ?
    Li1 Li1 N1 C6 3_675 . . . 67.1(11) ?
    C17 B1 O1 Li1 . . . . -60.0(4) ?
    C8 B1 O1 Li1 . . . . 120.2(3) ?
    C17 B1 O1 Li1 . . . 3_675 143.1(3) ?
    C8 B1 O1 Li1 . . . 3_675 -36.6(4) ?
    O1 Li1 O1 B1 3_675 . . . -164.5(3) ?
    N1 Li1 O1 B1 . . . . -2.8(5) ?
    Li1 Li1 O1 B1 3_675 . . . -164.5(3) ?
    O1 Li1 O1 Li1 3_675 . . 3_675 0.0 ?
    N1 Li1 O1 Li1 . . . 3_675 161.7(4) ?
loop_
    _geom_hbond_atom_site_label_D
    _geom_hbond_atom_site_label_H
    _geom_hbond_atom_site_label_A
    _geom_hbond_site_symmetry_A
    _geom_hbond_distance_DH
    _geom_hbond_distance_HA
    _geom_hbond_distance_DA
    _geom_hbond_angle_DHA
    C5 H5 Cg1 1_545 0.95 2.96 3.787(3) 146
data_global
_journal_date_recd_electronic     2008-10-28
_journal_date_accepted     2008-12-15
_journal_name_full     'Acta Crystallographica, Section E'
_journal_year     2009
_journal_volume     65
_journal_issue      2
_journal_page_first     m179
_journal_page_last     m179
_journal_paper_category     QM
_journal_coeditor_code     GW2055
_publ_contact_author_name     'James D. Hoefelmeyer'
_publ_contact_author_address
;
Department of Chemistry
The University of South Dakota
414 E. Clark St.
Vermillion, SD 57069, USA
;
_publ_contact_author_email     'jhoefelm@usd.edu'
_publ_contact_author_fax     '605-677-6397'
_publ_contact_author_phone     '605-677-6186'
_publ_section_title
;\
Bis(\m-dimesitylborinato-\k^2^<i>O</i>:<i>O</i>)bis[(2-methylpyridine-\
\k<i>N</i>)lithium]
;
loop_
    _publ_author_name
    _publ_author_footnote
    _publ_author_address
    'Saravana, K. T. Pillai' .
;
Department of Chemistry
The University of South Dakota
414 E. Clark St
Vermillion, SD 57069, USA
;
    'Son, Jung-Ho' .
;
Department of Chemistry
The University of South Dakota
414 E. Clark St
Vermillion, SD 57069, USA
;
    'Hoefelmeyer, James D.' .
;
Department of Chemistry
The University of South Dakota
414 E. Clark St
Vermillion, SD 57069, USA
;
