# Supplementary material for: Bis(μ-dimesitylborinato-κ2 O:O)bis­[(2-methyl­pyridine-κN)lithium]
Source: Acta Crystallogr Sect E Struct Rep Online. 2009 Jan 14;65(Pt 2):m179. doi: 10.1107/S1600536808042748 (PMC2968386; doi:10.1107/S1600536808042748)
Supplement: Supplementary file 2 [file e-65-0m179-Isup2.hkl]

#
# h,k,l, Fc-squared, Fo-squared, sigma(Fo-squared) and status flag
#
data_I
_shelx_title ' 07024 in P2(1)/n'
_shelx_refln_list_code          4
_shelx_F_calc_maximum      160.73
_exptl_crystal_F_000       784.00
_reflns_d_resolution_high  0.8966
 
loop_
 _symmetry_equiv_pos_as_xyz
 'x, y, z'
 '-x+1/2, y+1/2, -z+1/2'
 '-x, -y, -z'
 'x-1/2, -y-1/2, z-1/2'
 
_cell_length_a     8.6075
_cell_length_b     9.1307
_cell_length_c    26.2202
_cell_angle_alpha  90.000
_cell_angle_beta   90.124
_cell_angle_gamma  90.000
 
_shelx_F_squared_multiplier     1.000
 
loop_
 _refln_index_h
 _refln_index_k
 _refln_index_l
 _refln_F_squared_calc
 _refln_F_squared_meas
 _refln_F_squared_sigma
 _refln_observed_status
   2   0   0      205.66      176.94      8.39 o
   4   0   0      260.55      302.01     12.81 o
   6   0   0     1337.30     1461.91     30.52 o
   8   0   0      122.84       99.71     31.79 o
   1   1   0     2811.88     2829.25     21.72 o
   2   1   0        7.83       28.90      6.96 o
   3   1   0      511.70      511.04      9.68 o
   4   1   0     2009.76     2048.21     22.19 o
   5   1   0      600.20      548.91     34.46 o
   6   1   0       90.46      127.64      9.95 o
   7   1   0      426.06      426.32     26.69 o
   8   1   0       18.55        1.91     10.68 o
   9   1   0        3.48        4.01     11.87 o
   0   2   0       76.17      116.97      6.86 o
   1   2   0      122.52      138.85      8.07 o
   2   2   0        5.44        1.57      3.37 o
   3   2   0      115.83      117.94      6.51 o
   4   2   0       97.41      114.99      6.48 o
   5   2   0       46.82       44.11      5.98 o
   6   2   0      999.45      988.28     18.00 o
   7   2   0      611.00      641.65     30.11 o
   8   2   0       53.46       55.03     13.02 o
   9   2   0       48.18       29.20     13.27 o
   1   3   0     1206.15     1115.82     16.60 o
   2   3   0        4.53        4.75      3.59 o
   3   3   0        0.35       -0.90      3.77 o
   4   3   0       99.80       82.36      6.15 o
   5   3   0      719.67      739.64     14.57 o
   6   3   0     1200.94     1247.83     24.47 o
   7   3   0       26.49       50.33     12.62 o
   8   3   0       20.75       30.06     13.05 o
   9   3   0        0.90        8.59     12.84 o
   0   4   0      692.23      735.69     17.51 o
   1   4   0      334.32      348.99     10.74 o
   2   4   0     1521.32     1471.06     18.09 o
   3   4   0      392.64      368.24      9.65 o
   4   4   0        0.05       -4.16      4.68 o
   5   4   0      225.55      238.52     14.12 o
   6   4   0       55.02       49.33     12.16 o
   7   4   0       22.50       10.62     11.15 o
   8   4   0       54.55       80.24     15.40 o
   1   5   0      242.11      217.58     10.19 o
   2   5   0     1183.48     1220.03     17.59 o
   3   5   0        3.98        5.75      4.53 o
   4   5   0      558.27      539.20     12.73 o
   5   5   0      457.74      412.30     20.59 o
   6   5   0      196.84      190.04     17.00 o
   7   5   0      338.16      403.63     24.09 o
   8   5   0       24.76       26.08     13.90 o
   0   6   0      118.86       97.49     10.49 o
   1   6   0      596.63      527.59     15.33 o
   2   6   0      330.33      325.66     10.94 o
   3   6   0        7.46       12.08      5.35 o
   4   6   0      110.68      145.46     17.27 o
   5   6   0       29.00       32.96     15.79 o
   6   6   0      148.87      146.57     23.78 o
   7   6   0       24.43       26.61     19.24 o
   1   7   0       11.35       -1.43      4.13 o
   2   7   0       40.89       55.33      7.34 o
   3   7   0        3.28        3.68      8.19 o
   4   7   0      885.89      907.03     42.13 o
   5   7   0        1.04        0.05     11.63 o
   6   7   0      268.11      263.10     30.60 o
   0   8   0      828.27      814.58     27.91 o
   1   8   0        0.14       -2.40      5.04 o
   2   8   0      150.30      131.97     11.93 o
   3   8   0        2.27        0.27     18.92 o
   4   8   0        0.09      -10.40     11.30 o
   5   8   0      314.81      316.66     36.84 o
   1   9   0        2.27       -1.33      9.32 o
   2   9   0      365.34      379.71     24.49 o
   3   9   0      199.13      184.45     19.05 o
   4   9   0       65.17       82.24     23.81 o
   0  10   0        0.01        7.42     16.69 o
   1  10   0      146.77      120.18     21.14 o
  -5   0   1     1021.66     1073.21     32.62 o
  -3   0   1       59.25       19.91     15.59 o
  -1   0   1      524.74      572.39     17.45 o
   1   0   1    10630.07    10455.41     99.25 o
   3   0   1       10.31        6.10      6.61 o
   5   0   1      160.96      128.50     10.90 o
   7   0   1      217.02      193.13     15.99 o
   9   0   1       15.84       -1.22     18.11 o
  -9   1   1        1.34        7.97     11.92 o
  -8   1   1        4.08       -5.46      8.11 o
  -7   1   1        0.14       -6.55      6.55 o
  -6   1   1        1.35        1.55      5.44 o
  -5   1   1     1533.59     1478.52     19.71 o
  -4   1   1     1259.51     1444.97     17.73 o
  -3   1   1      145.90      152.59      7.25 o
  -2   1   1       70.53       87.02      4.78 o
  -1   1   1     1757.26     1814.33     13.40 o
   0   1   1       39.89       30.27      5.04 o
   1   1   1     8776.33     3929.64     56.53 o
   2   1   1     4553.40     4359.31     52.07 o
   3   1   1      455.25      460.52     50.20 o
   4   1   1       23.57       29.97      5.28 o
   5   1   1      458.87      353.38     13.51 o
   6   1   1        0.49        6.74      5.03 o
   7   1   1        0.09       -4.86      5.78 o
   8   1   1        5.33       14.67      8.71 o
   9   1   1       12.91       12.02     13.23 o
  -9   2   1      210.41      276.95     21.69 o
  -8   2   1       15.42        7.84     11.11 o
  -7   2   1        0.25        0.53      7.93 o
  -6   2   1       47.96       48.55      6.78 o
  -5   2   1       49.72       43.30      5.80 o
  -4   2   1        7.03        3.04      4.51 o
  -3   2   1      163.55      162.23     12.26 o
  -2   2   1      309.02      273.98      6.84 o
  -1   2   1     6352.12     6095.43     43.74 o
   0   2   1     1981.41     1978.83     25.30 o
   1   2   1      775.56      744.06     11.83 o
   2   2   1     1044.55     1051.87     14.83 o
   3   2   1       38.25       66.53      5.87 o
   4   2   1        3.88       39.91      6.35 o
   5   2   1      529.56      609.64     13.50 o
   6   2   1      207.51      230.07     10.57 o
   7   2   1       46.57       66.47      8.59 o
   8   2   1      404.36      374.33     22.08 o
   9   2   1        5.54        0.84     12.76 o
  -9   3   1      156.95      150.02     26.43 o
  -8   3   1       22.37       23.18     12.28 o
  -7   3   1      754.53      777.84     27.47 o
  -6   3   1        0.04       -0.89      7.16 o
  -5   3   1      176.62      214.51     10.96 o
  -4   3   1      321.32      305.43     10.01 o
  -3   3   1      106.80      122.72      7.36 o
  -2   3   1      406.23      509.50     13.51 o
  -1   3   1        8.14       10.23      4.59 o
   0   3   1      694.44      681.36     12.41 o
   1   3   1      922.65      892.59     14.52 o
   2   3   1        0.22       -2.25      3.49 o
   3   3   1       22.46       15.63      6.71 o
   4   3   1        5.28       13.35      5.21 o
   5   3   1        7.95       -0.30      5.18 o
   6   3   1     1558.84     1609.07     23.75 o
   7   3   1      374.97      440.81     22.31 o
   8   3   1        5.27       -3.13     11.56 o
   9   3   1       37.21       33.51     14.72 o
  -8   4   1       47.86       22.86     13.57 o
  -7   4   1       20.90       12.35     11.68 o
  -6   4   1      113.63      121.08     18.02 o
  -5   4   1        3.99       -7.40      7.40 o
  -4   4   1      150.01      148.57     10.42 o
  -3   4   1      760.96      734.74     12.48 o
  -2   4   1       28.53       21.30      4.28 o
  -1   4   1      840.76      887.87     13.34 o
   0   4   1        7.08        0.88      2.81 o
   1   4   1       14.64       12.31      4.03 o
   2   4   1      134.57      169.89      7.39 o
   3   4   1       21.20       32.16      5.11 o
   4   4   1        3.13        0.89      4.51 o
   5   4   1      390.99      386.65     11.77 o
   6   4   1      199.01      225.97     13.37 o
   7   4   1      290.16      324.11     32.32 o
   8   4   1       65.69       53.43     14.46 o
  -8   5   1       29.82       39.39     14.58 o
  -7   5   1      165.64      204.99     19.15 o
  -6   5   1       18.48       17.35     15.86 o
  -5   5   1        0.65        0.94     12.44 o
  -4   5   1       52.66       48.89      9.31 o
  -3   5   1        0.02       -3.94      3.94 o
  -2   5   1      516.80      549.41     11.78 o
  -1   5   1     1307.30     1279.00     17.88 o
   0   5   1      207.64      238.32     10.40 o
   1   5   1      923.81      954.87     15.44 o
   2   5   1     1050.25     1080.20     16.81 o
   3   5   1      683.27      693.12     13.93 o
   4   5   1      350.31      352.16     12.36 o
   5   5   1       61.94       73.31     12.36 o
   6   5   1      516.32      518.59     24.13 o
   7   5   1      166.06      194.29     24.59 o
   8   5   1       31.55       44.03     15.34 o
  -7   6   1      242.08      261.87     21.83 o
  -6   6   1       12.27        3.98     11.06 o
  -5   6   1       46.66       35.43     16.67 o
  -4   6   1      189.22      216.43     17.16 o
  -3   6   1       43.57       33.94      7.52 o
  -2   6   1      124.27      111.59      8.65 o
  -1   6   1       27.40       33.82      5.77 o
   0   6   1      236.67      243.42     11.46 o
   1   6   1       58.91       57.17      6.63 o
   2   6   1       80.11       78.83      6.99 o
   3   6   1      105.03       96.11      9.26 o
   4   6   1       92.63       90.15     11.25 o
   5   6   1      782.59      765.66     27.68 o
   6   6   1      531.89      500.78     57.48 o
   7   6   1        8.00       23.43     14.02 o
  -6   7   1       40.60       51.34     14.67 o
  -5   7   1       27.04        6.48     16.18 o
  -4   7   1      854.51      851.53     29.73 o
  -3   7   1        8.99       -6.24      9.87 o
  -2   7   1      240.32      238.05     13.07 o
  -1   7   1      304.31      307.55     11.69 o
   0   7   1       59.53       62.76      8.65 o
   1   7   1       39.81       58.28      7.31 o
   2   7   1       39.94       48.18      7.16 o
   3   7   1       25.61       21.91      7.99 o
   4   7   1        0.70       -0.96     13.83 o
   5   7   1      686.92      691.63     28.08 o
   6   7   1      213.10      228.61     29.05 o
  -5   8   1        3.42       -1.47     17.27 o
  -4   8   1       11.82      -11.25     11.25 o
  -3   8   1       24.79       11.52     11.60 o
  -2   8   1      133.01      124.90     15.09 o
  -1   8   1        5.29       -5.14      5.78 o
   0   8   1        4.33        0.57      4.74 o
   1   8   1      157.23      203.52     13.63 o
   2   8   1       12.02       12.46      7.98 o
   3   8   1        6.41       20.41     12.15 o
   4   8   1        3.95      -11.73     14.66 o
   5   8   1        1.60        3.82     26.39 o
  -4   9   1      258.77      328.15     23.89 o
  -3   9   1       20.75      -11.66     11.66 o
  -2   9   1        0.13       -0.19     17.30 o
  -1   9   1      161.21      142.08     16.67 o
   0   9   1        0.92       -3.30      6.11 o
   1   9   1        4.86        2.61      9.76 o
   2   9   1        3.50       -3.08     11.50 o
   3   9   1        6.93        6.62     12.46 o
   4   9   1       22.89        0.99     17.73 o
  -1  10   1      256.49      242.14     20.50 o
   0  10   1       15.08       23.15     17.22 o
   1  10   1      613.22      668.12     39.76 o
  -8   0   2        4.93        1.51      5.50 o
  -6   0   2     1103.13        4.18      3.80 o
  -4   0   2       11.56        3.64      2.85 o
   0   0   2     1131.91     1017.93     12.30 o
   2   0   2     7469.80     7097.87     98.04 o
   4   0   2     1592.65     1571.31     27.75 o
   6   0   2      422.27      423.71     18.48 o
   8   0   2      464.78      453.77     47.74 o
  -9   1   2        0.23       -3.58     14.61 o
  -8   1   2      114.29      171.12     15.71 o
  -7   1   2       11.46       13.62      6.67 o
  -6   1   2        1.40        0.35      5.30 o
  -5   1   2        6.55        8.81      4.52 o
  -4   1   2      189.61      201.56      7.58 o
  -3   1   2     5623.83     5523.20     47.66 o
  -2   1   2      336.64      420.59      9.05 o
  -1   1   2     2941.70     2712.47     56.39 o
   0   1   2     1016.36      918.84     28.34 o
   1   1   2       85.82       92.30      4.88 o
   2   1   2     9868.64     9209.25     79.23 o
   3   1   2     3298.47     3341.09     34.48 o
   4   1   2      969.86      966.46     17.86 o
   5   1   2      313.56      294.29     12.27 o
   6   1   2       48.10       70.15      9.20 o
   7   1   2        3.51       -4.82      4.82 o
   8   1   2       64.47       47.88     24.04 o
   9   1   2        5.38       26.71     13.57 o
  -9   2   2        0.16       -5.12     12.28 o
  -8   2   2      566.34      573.02     24.87 o
  -7   2   2      747.50      787.26     26.04 o
  -6   2   2      514.70      495.60     12.94 o
  -5   2   2      246.93      298.93      9.70 o
  -4   2   2      599.46      654.88     16.91 o
  -3   2   2     1177.42     1214.38     14.30 o
  -2   2   2      176.96      190.62      5.67 o
  -1   2   2     4008.04     3770.91     28.95 o
   0   2   2    11696.15    10972.12    121.08 o
   1   2   2     8927.83     8357.60    164.29 o
   2   2   2       92.64      107.23     11.65 o
   3   2   2      660.73      678.26     14.01 o
   4   2   2      574.23      540.59     14.68 o
   5   2   2      543.58      566.27     15.52 o
   6   2   2      213.65      246.59     12.94 o
   7   2   2       56.13       40.76      7.88 o
   8   2   2        3.72       -2.95      9.47 o
   9   2   2       32.44       38.68     14.80 o
  -9   3   2      144.87      164.06     18.52 o
  -8   3   2       28.63       24.18     12.27 o
  -7   3   2      172.51      163.02     16.17 o
  -6   3   2      162.04      141.08     14.12 o
  -5   3   2      471.30      446.60     11.18 o
  -4   3   2      269.85      278.20      8.56 o
  -3   3   2     2833.72     2815.74     25.69 o
  -2   3   2        0.12        0.22      3.04 o
  -1   3   2      731.12      714.80     10.57 o
   0   3   2     1335.05     1249.10     42.08 o
   1   3   2      243.69      257.54      9.06 o
   2   3   2      651.44      617.01     22.35 o
   3   3   2      337.19      361.37      9.55 o
   4   3   2      161.26      187.56      8.61 o
   5   3   2       32.87       22.64      8.34 o
   6   3   2      566.95      591.05     15.48 o
   7   3   2       32.30        8.14      8.84 o
   8   3   2      270.53      300.95     35.05 o
   9   3   2       44.44       50.54     15.56 o
  -8   4   2      173.55      160.35     29.20 o
  -7   4   2      385.75      431.36     22.97 o
  -6   4   2       17.24       -7.07     12.26 o
  -5   4   2        0.44       -2.56     11.17 o
  -4   4   2      529.18      552.42     11.17 o
  -3   4   2      703.49      849.19     12.96 o
  -2   4   2     3304.02     3451.46     31.84 o
  -1   4   2      485.94      499.28     10.22 o
   0   4   2      858.95      713.21     70.27 o
   1   4   2      226.06      210.25      9.40 o
   2   4   2      739.86      781.48     15.75 o
   3   4   2     1107.73     1058.09     19.59 o
   4   4   2       50.67       33.48      6.40 o
   5   4   2      761.95      766.78     17.97 o
   6   4   2      672.83      667.84     19.68 o
   7   4   2       68.88       73.83     14.24 o
   8   4   2        5.88        9.19     13.17 o
  -8   5   2        0.16      -12.02     12.02 o
  -7   5   2      132.79      146.39     17.29 o
  -6   5   2        6.63        7.90     10.01 o
  -5   5   2       75.27       67.25     12.82 o
  -4   5   2      110.00       95.66      8.52 o
  -3   5   2      279.37      291.04      9.12 o
  -2   5   2      224.34      199.49     10.02 o
  -1   5   2       71.12       62.70      6.46 o
   0   5   2       54.94       64.05     12.27 o
   1   5   2      314.10      403.83     12.60 o
   2   5   2      139.44      109.21      8.40 o
   3   5   2     1238.00     1263.00     21.35 o
   4   5   2      795.92      727.74     15.19 o
   5   5   2      245.07      244.56     15.77 o
   6   5   2     1525.29     1611.52     46.37 o
   7   5   2     1722.99     1751.55     58.81 o
   8   5   2       69.98       60.26     16.00 o
  -7   6   2       10.40       -2.19     12.21 o
  -6   6   2       23.70       21.70     11.96 o
  -5   6   2      251.37      216.53     18.12 o
  -4   6   2      832.15      728.85     52.53 o
  -3   6   2      482.32      451.19     14.78 o
  -2   6   2      396.68      432.40     14.04 o
  -1   6   2        0.51       -1.49      4.79 o
   0   6   2      165.99      176.90     13.34 o
   1   6   2     2114.12     2140.68     30.55 o
   2   6   2      264.28      289.37     12.62 o
   3   6   2       82.18       75.47      7.46 o
   4   6   2        1.13        2.65      7.09 o
   5   6   2      623.47      660.47     36.90 o
   6   6   2       77.79       93.34     15.65 o
   7   6   2       94.75       99.35     23.31 o
  -6   7   2       51.32       56.25     14.24 o
  -5   7   2      386.82      424.51     24.04 o
  -4   7   2       25.08       42.60     16.82 o
  -3   7   2       52.43       40.33     12.25 o
  -2   7   2      264.66      242.33     13.06 o
  -1   7   2        4.47        1.73      5.67 o
   0   7   2       11.31        4.25      8.13 o
   1   7   2       10.53       -2.14      3.80 o
   2   7   2       17.91        9.94      4.32 o
   3   7   2        5.98        7.00      7.42 o
   4   7   2      281.05      303.79     29.61 o
   5   7   2        2.62       -9.32     15.13 o
   6   7   2       72.69      109.27     17.54 o
  -5   8   2      390.28      398.30     25.48 o
  -4   8   2       75.80       65.47     14.94 o
  -3   8   2       50.57       39.47     14.12 o
  -2   8   2       21.80       18.42     11.43 o
  -1   8   2      453.94      459.99     17.36 o
   0   8   2      241.62      232.85     13.29 o
   1   8   2       22.23       14.59      7.52 o
   2   8   2       17.32       13.45      5.47 o
   3   8   2       17.34       -3.88     15.55 o
   4   8   2       13.29      -11.51     11.51 o
   5   8   2        0.70        0.54     12.64 o
  -4   9   2       67.43       35.42     14.87 o
  -3   9   2        3.72       14.79     13.03 o
  -2   9   2      190.34      216.49     19.16 o
  -1   9   2      116.94      134.36     16.35 o
   0   9   2      110.50      109.72     11.81 o
   1   9   2       37.14       29.35     14.99 o
   2   9   2       21.56       11.26     17.44 o
   3   9   2        5.70       -8.05     17.12 o
   4   9   2        0.17       -3.13     12.53 o
  -1  10   2      505.27      512.85     26.33 o
   0  10   2      112.07      100.75     21.68 o
   1  10   2      650.94      667.56     39.74 o
  -7   0   3      253.39      260.43     16.18 o
  -5   0   3        0.04        7.19      5.88 o
  -3   0   3      225.91      212.90      8.86 o
  -1   0   3     2276.92     2164.75     23.77 o
   1   0   3      349.77      383.03      9.79 o
   3   0   3     5220.91     4869.14     56.50 o
   5   0   3       32.86       20.59      8.14 o
   7   0   3       61.60       67.46     12.77 o
   9   0   3       25.90       37.45     14.77 o
  -8   1   3      187.06      185.84     22.12 o
  -7   1   3      475.30      520.70     14.45 o
  -6   1   3      402.86      381.12     11.55 o
  -5   1   3      420.06      362.70     10.02 o
  -4   1   3      494.14      576.14     12.05 o
  -3   1   3      980.66      958.90     12.15 o
  -2   1   3     3008.19     2827.98     22.64 o
  -1   1   3     3166.46     3340.46     37.16 o
   0   1   3     4919.18     4616.42     42.91 o
   1   1   3     5028.79     5068.16     37.28 o
   2   1   3    14866.98    14301.63    114.30 o
   3   1   3     1176.80     1353.90     17.09 o
   4   1   3      807.17      821.99     14.58 o
   5   1   3      151.03      180.69      8.99 o
   6   1   3       21.35       10.47      7.40 o
   7   1   3       20.78       22.08      7.88 o
   8   1   3      359.34      410.76     15.68 o
   9   1   3        1.15      -14.12     20.24 o
  -9   2   3       53.21       52.14     13.95 o
  -8   2   3       63.01       60.23     13.10 o
  -7   2   3      133.71      170.76     15.11 o
  -6   2   3      553.18      580.52     13.52 o
  -5   2   3        3.80        2.08      4.88 o
  -4   2   3      702.28      831.31     17.65 o
  -3   2   3     1089.92     1123.01     13.15 o
  -2   2   3     6740.11     6781.40     57.06 o
  -1   2   3     9346.89     9044.35     72.74 o
   0   2   3      438.52      392.03      8.99 o
   1   2   3      153.49      160.57      6.59 o
   2   2   3     1326.87     1276.00     17.69 o
   3   2   3     1630.13     1576.88     22.17 o
   4   2   3        4.78       12.15      6.31 o
   5   2   3       22.59       33.38      6.86 o
   6   2   3      152.13      113.10      8.86 o
   7   2   3       62.93       58.24      8.39 o
   8   2   3       18.01        3.95     11.58 o
   9   2   3      481.80      538.02     27.85 o
  -9   3   3       30.39       32.25     13.90 o
  -8   3   3        1.76        3.78     16.86 o
  -7   3   3     1164.15     1217.30     33.28 o
  -6   3   3     1295.34     1302.93     31.76 o
  -5   3   3        7.58        6.31      6.70 o
  -4   3   3     3025.22     3131.44     28.78 o
  -3   3   3       47.81       50.10      6.05 o
  -2   3   3     1528.74     1582.86     19.96 o
  -1   3   3      547.06      508.36      8.90 o
   0   3   3     3876.55     3750.81     31.10 o
   1   3   3      445.84      461.11      9.77 o
   2   3   3      813.02      713.16     14.31 o
   3   3   3        2.34        1.52      3.65 o
   4   3   3        9.04       -1.71      3.09 o
   5   3   3       92.77       62.25      7.30 o
   6   3   3      277.93      288.14     12.24 o
   7   3   3      142.17      214.87     14.39 o
   8   3   3       15.70       41.86     14.10 o
   9   3   3        1.80       10.40     14.23 o
  -8   4   3        1.40        7.02     14.58 o
  -7   4   3       98.78      104.30     28.80 o
  -6   4   3      763.56      784.75     37.99 o
  -5   4   3      718.75      697.51     23.85 o
  -4   4   3      221.94      203.00      9.56 o
  -3   4   3        1.98        2.21      3.80 o
  -2   4   3     1097.90     1021.07     13.82 o
  -1   4   3       19.84       12.70      4.01 o
   0   4   3      121.49      147.86     13.82 o
   1   4   3     1031.48     1014.31     14.99 o
   2   4   3      448.85      444.62     27.92 o
   3   4   3     1015.88      915.32     18.28 o
   4   4   3        4.99        0.13      4.97 o
   5   4   3      108.45      130.25      8.76 o
   6   4   3     2101.10     2165.48     53.46 o
   7   4   3      433.76      428.26     23.29 o
   8   4   3        0.87       13.37     12.78 o
  -8   5   3        0.03       15.07     13.66 o
  -7   5   3       40.59       59.24     14.11 o
  -6   5   3        2.20       -9.06      9.06 o
  -5   5   3        4.12       -7.98      9.63 o
  -4   5   3        9.07       -8.21      8.21 o
  -3   5   3      340.65      345.35     10.63 o
  -2   5   3        0.00       -3.18      3.71 o
  -1   5   3      213.49      201.19     11.87 o
   0   5   3      127.63      151.55      8.74 o
   1   5   3      104.10      115.70      8.13 o
   2   5   3      762.60      692.08     13.90 o
   3   5   3        2.00        3.79      4.16 o
   4   5   3      204.42      212.35     11.24 o
   5   5   3     1255.63     1156.83     36.85 o
   6   5   3      385.93      416.02     22.94 o
   7   5   3        2.27       16.89     12.94 o
   8   5   3        0.00       -7.66     13.53 o
  -7   6   3       28.29       23.86     17.83 o
  -6   6   3      200.16      158.55     24.62 o
  -5   6   3      333.01      340.12     21.25 o
  -4   6   3      620.38      577.73     24.09 o
  -3   6   3       75.24       66.05     13.93 o
  -2   6   3      805.50      814.82     15.17 o
  -1   6   3      512.35      483.76     12.41 o
   0   6   3      200.25      187.76     10.63 o
   1   6   3     2741.04     2603.16     29.73 o
   2   6   3      256.70      230.90     10.11 o
   3   6   3       36.42       27.64      6.57 o
   4   6   3     1003.57      996.81     24.12 o
   5   6   3       30.28       38.40      9.33 o
   6   6   3      166.48      176.95     29.49 o
   7   6   3       10.95       27.47     14.03 o
  -6   7   3       15.96       16.94     17.86 o
  -5   7   3      180.39      182.75     18.58 o
  -4   7   3      118.50       93.04     14.75 o
  -3   7   3       46.63       53.96     23.59 o
  -2   7   3        1.28        0.19      6.81 o
  -1   7   3       44.09       48.76      6.97 o
   0   7   3      166.97      161.34     11.12 o
   1   7   3       15.95       23.38      6.38 o
   2   7   3      255.86      260.18     14.06 o
   3   7   3       53.62       58.94     15.67 o
   4   7   3      297.27      335.26     21.14 o
   5   7   3        2.93       28.01     18.39 o
   6   7   3       17.10       27.35     19.58 o
  -5   8   3      120.67      155.39     19.69 o
  -4   8   3        7.55        8.46     15.02 o
  -3   8   3        3.43        3.67     11.30 o
  -2   8   3      832.05      851.35     33.34 o
  -1   8   3      151.29      179.80     12.63 o
   0   8   3      651.84      627.98     19.11 o
   1   8   3        0.11       -2.78      6.18 o
   2   8   3        3.77       -5.99      6.18 o
   3   8   3        2.17        0.84      9.26 o
   4   8   3      210.13      213.47     26.00 o
   5   8   3       43.37       40.37     20.39 o
  -4   9   3       70.97       72.31     26.40 o
  -3   9   3        4.22       21.82     13.29 o
  -2   9   3      105.76      139.51     17.04 o
  -1   9   3      443.02      449.04     23.63 o
   0   9   3      329.08      360.00     26.05 o
   1   9   3      181.50      183.83     18.29 o
   2   9   3        0.15        0.36     16.15 o
   3   9   3       40.81       40.58     25.44 o
   4   9   3        0.19       -6.13     13.84 o
  -1  10   3       64.91       59.91     15.28 o
   0  10   3       58.25       47.57     19.25 o
   1  10   3        0.66       -4.48     11.09 o
  -6   0   4      139.27      137.53     12.49 o
  -4   0   4      156.03      186.43     13.59 o
  -2   0   4     2815.13     2528.40     29.37 o
   0   0   4     2911.20     2715.71     29.79 o
   2   0   4     3449.91     3142.44     38.98 o
   4   0   4     1119.72     1028.71     23.19 o
   6   0   4       37.37       41.33     10.81 o
   8   0   4       38.54       21.96     12.19 o
  -8   1   4      205.79      263.05     16.95 o
  -7   1   4      524.51      548.02     16.95 o
  -6   1   4        0.21       -4.80      4.80 o
  -5   1   4        1.61        3.49      4.03 o
  -4   1   4      736.04      861.43     14.22 o
  -3   1   4     1108.39     1144.65     13.15 o
  -2   1   4      720.11      704.10     10.37 o
  -1   1   4    11343.86    11242.21    107.82 o
   0   1   4     2473.50     2546.34     20.57 o
   1   1   4      112.04      100.75      5.16 o
   2   1   4     2319.72     2467.03     23.49 o
   3   1   4     2726.59     2614.53     26.26 o
   4   1   4     6292.85     6823.21     55.44 o
   5   1   4      532.23      457.10     12.69 o
   6   1   4       25.68       34.83      7.16 o
   7   1   4      261.62      287.96     13.22 o
   8   1   4      209.65      208.90     14.50 o
   9   1   4      262.23      306.46     18.61 o
  -9   2   4        1.75       22.02     12.52 o
  -8   2   4       64.55       67.16     13.24 o
  -7   2   4      905.85      836.54     26.57 o
  -6   2   4      351.34      264.72     12.79 o
  -5   2   4       70.30      102.21      7.06 o
  -4   2   4      183.78      222.91      8.21 o
  -3   2   4      439.08      449.82      9.99 o
  -2   2   4     1406.11     1493.69     25.13 o
  -1   2   4     1712.41     1717.41     23.18 o
   0   2   4        2.87       10.06      4.22 o
   1   2   4     1250.89     1075.17     13.52 o
   2   2   4       32.51       33.60      4.80 o
   3   2   4       90.01      156.10      7.29 o
   4   2   4      585.82      575.95     12.83 o
   5   2   4      363.83      314.62     15.00 o
   6   2   4      153.07      197.16     12.57 o
   7   2   4      101.89      102.97     11.81 o
   8   2   4       24.02       26.65      8.49 o
   9   2   4       60.11       60.55     15.88 o
  -9   3   4       37.30      105.29     17.39 o
  -8   3   4       20.77       11.78     15.83 o
  -7   3   4       19.24       11.22     10.62 o
  -6   3   4      117.24      130.34     19.40 o
  -5   3   4        0.00        1.79      5.61 o
  -4   3   4       23.75       24.04      5.27 o
  -3   3   4      759.68      868.15     20.29 o
  -2   3   4      419.84      469.33      9.95 o
  -1   3   4     2534.41     2607.48     23.10 o
   0   3   4       36.83       64.42      8.45 o
   1   3   4     1157.20     1086.86     15.13 o
   2   3   4     2270.42     2016.87     25.42 o
   3   3   4        7.29       11.31      5.69 o
   4   3   4      111.08      110.92      7.43 o
   5   3   4      117.55      100.47      8.04 o
   6   3   4       41.89       47.45      9.17 o
   7   3   4       14.95       -1.29      7.07 o
   8   3   4      202.48      253.68     21.04 o
   9   3   4        0.00      -11.64     13.56 o
  -8   4   4       98.94       89.45     16.04 o
  -7   4   4        3.83        4.04     11.02 o
  -6   4   4       12.67       11.12     13.52 o
  -5   4   4       35.49       46.11     10.87 o
  -4   4   4      237.00      225.06     18.75 o
  -3   4   4       30.13       19.35      4.86 o
  -2   4   4       79.54       86.22      4.93 o
  -1   4   4      103.93      137.00      6.13 o
   0   4   4      222.01      196.18      7.70 o
   1   4   4      630.00      645.65     14.15 o
   2   4   4      139.88      121.35      6.76 o
   3   4   4        6.75       11.53      5.47 o
   4   4   4       30.85       42.68      7.41 o
   5   4   4      507.92      464.88     16.19 o
   6   4   4      138.00      150.81     11.10 o
   7   4   4       35.44       39.52     10.43 o
   8   4   4      380.88      419.14     25.40 o
  -8   5   4        0.24       18.90     20.14 o
  -7   5   4        2.83       -1.06     15.37 o
  -6   5   4      247.76      232.81     25.13 o
  -5   5   4      173.91      212.51     16.97 o
  -4   5   4      332.54      327.82     18.39 o
  -3   5   4       48.29       42.58      6.31 o
  -2   5   4        0.01        2.69      4.01 o
  -1   5   4      119.14      104.42      6.45 o
   0   5   4       63.14       60.61      5.81 o
   1   5   4       59.39       62.92      6.19 o
   2   5   4      348.07      393.95     13.14 o
   3   5   4      224.90      230.92      9.82 o
   4   5   4       56.80       52.23      8.36 o
   5   5   4     1004.21     1051.16     20.14 o
   6   5   4      488.52      535.20     19.11 o
   7   5   4        0.13        6.23     31.36 o
   8   5   4      210.77      179.08     20.37 o
  -7   6   4       15.59        7.22     17.58 o
  -6   6   4       67.63       94.67     20.54 o
  -5   6   4        2.38       -3.11     11.32 o
  -4   6   4      334.02      336.55     19.95 o
  -3   6   4       29.42       13.30      9.74 o
  -2   6   4      268.78      261.23     11.95 o
  -1   6   4        3.26        0.01      4.74 o
   0   6   4       94.91      113.55      7.60 o
   1   6   4     1026.72     1030.55     17.84 o
   2   6   4      739.84      691.21     21.57 o
   3   6   4      234.27      226.67     10.38 o
   4   6   4       22.87       14.25      6.99 o
   5   6   4       21.77       14.43      8.57 o
   6   6   4     1114.57     1180.35     36.63 o
   7   6   4      190.82      224.26     21.77 o
  -6   7   4       69.80       72.84     21.98 o
  -5   7   4       94.07       95.18     16.07 o
  -4   7   4        5.36        6.95     14.21 o
  -3   7   4        9.46        4.37     10.79 o
  -2   7   4      191.06      197.31     16.43 o
  -1   7   4      252.23      262.19     11.04 o
   0   7   4       80.99       84.63      7.83 o
   1   7   4       11.88        2.55      5.91 o
   2   7   4       44.96       43.12      8.65 o
   3   7   4      890.37      910.89     22.27 o
   4   7   4        0.12       10.38      8.10 o
   5   7   4      231.36      245.14     20.59 o
   6   7   4      232.94      238.24     22.08 o
  -5   8   4     2004.10     1982.23     49.27 o
  -4   8   4       11.60        6.14     12.09 o
  -3   8   4      549.16      571.39     26.27 o
  -2   8   4      236.63      293.03     22.19 o
  -1   8   4       16.11       23.76     20.12 o
   0   8   4       18.10       22.69      6.72 o
   1   8   4      498.62      469.37     14.91 o
   2   8   4      100.33      107.47     11.26 o
   3   8   4       26.51       12.94      9.19 o
   4   8   4        9.13        0.90     15.61 o
   5   8   4       21.63        7.43     13.52 o
  -4   9   4        6.72        7.79     33.93 o
  -3   9   4       34.86       17.32     14.34 o
  -2   9   4       29.44       16.11     12.65 o
  -1   9   4      215.01      261.14     25.76 o
   0   9   4      255.84      291.74     20.15 o
   1   9   4        0.82       -8.11      8.11 o
   2   9   4       85.82      110.70     14.85 o
   3   9   4        2.81       -1.48     12.16 o
   4   9   4        0.73       15.67     13.64 o
  -1  10   4      133.23      146.55     18.52 o
   0  10   4       19.38       34.78     13.67 o
   1  10   4        3.94       -0.13     15.75 o
  -7   0   5     1156.36     1201.93     28.31 o
  -5   0   5      255.69      307.23     13.00 o
  -3   0   5       72.23       92.62     10.75 o
  -1   0   5     9526.14     9704.85     92.55 o
   1   0   5      258.96      193.91     10.07 o
   3   0   5     1206.14     1149.48     23.18 o
   5   0   5      138.61      207.59     18.76 o
   7   0   5       63.65       58.45     13.51 o
   9   0   5      499.97      457.70     25.65 o
  -8   1   5       15.78       12.50      4.32 o
  -7   1   5      263.42       33.63     12.40 o
  -6   1   5      639.61      620.11     21.24 o
  -5   1   5       15.61       14.24      4.02 o
  -4   1   5      607.96      668.53     11.11 o
  -3   1   5       32.21       37.47      3.64 o
  -2   1   5       44.21       46.69     12.74 o
  -1   1   5      335.16      343.27      8.00 o
   0   1   5     4340.46     4152.24     31.43 o
   1   1   5     2182.78     2252.67     22.62 o
   2   1   5     8915.97     8636.48     63.03 o
   3   1   5      697.21      760.12     17.49 o
   4   1   5      280.47      286.96     10.27 o
   5   1   5      197.41      227.44     10.50 o
   6   1   5      186.44      174.73     14.23 o
   7   1   5      230.86      277.62     13.34 o
   8   1   5      119.29      103.11     14.41 o
   9   1   5      172.26      165.12     13.58 o
  -9   2   5        0.00        7.14     19.62 o
  -8   2   5       70.24       59.41     17.78 o
  -7   2   5        5.21       -2.05      9.12 o
  -6   2   5       10.03       13.16     12.68 o
  -5   2   5        6.37       -4.13      4.13 o
  -4   2   5     1399.15     1404.00     16.77 o
  -3   2   5      180.22      183.32     11.38 o
  -2   2   5       29.14       49.88      7.44 o
  -1   2   5    21530.35    21613.67    202.82 o
   0   2   5    25835.03    25182.13    164.06 o
   1   2   5     8167.65     8358.55     74.42 o
   2   2   5     3762.33     3442.13     30.97 o
   3   2   5     1200.87     1180.12     23.16 o
   4   2   5      131.61      137.64      7.99 o
   5   2   5      638.11      646.30     15.85 o
   6   2   5        1.47       -2.31      6.48 o
   7   2   5       80.98       69.17      9.37 o
   8   2   5        1.65       -6.65      6.65 o
   9   2   5       12.84        8.91     22.76 o
  -9   3   5      162.02      201.87     25.37 o
  -8   3   5       98.09      148.70     16.72 o
  -7   3   5      106.75      111.81     14.05 o
  -6   3   5      298.62      256.06     16.49 o
  -5   3   5       23.94       35.97     26.90 o
  -4   3   5     3080.25     3018.85     33.06 o
  -3   3   5      355.26      285.19     14.29 o
  -2   3   5      270.77      249.65     13.03 o
  -1   3   5      462.46      508.64      8.63 o
   0   3   5      910.52      845.48     12.31 o
   1   3   5     4016.96     3967.95     39.80 o
   2   3   5        0.68       -0.12      4.36 o
   3   3   5       35.69       30.83      5.54 o
   4   3   5       23.85       10.89      8.55 o
   5   3   5        2.28       -4.02      4.02 o
   6   3   5        7.31        4.63      6.68 o
   7   3   5      249.79      230.77     12.78 o
   8   3   5       68.92       74.07     15.29 o
   9   3   5       20.64        6.62     14.20 o
  -8   4   5        8.62       20.69     12.66 o
  -7   4   5      272.52      303.73     28.19 o
  -6   4   5        2.41        3.39     12.74 o
  -5   4   5      208.05      191.44     15.39 o
  -4   4   5        3.47       13.71      8.92 o
  -3   4   5      113.91      108.45      6.71 o
  -2   4   5        0.16       -3.69      3.97 o
  -1   4   5      155.34      154.10      8.01 o
   0   4   5      383.61      428.73     15.21 o
   1   4   5     1952.06     1915.22     22.00 o
   2   4   5      778.36      777.84     17.45 o
   3   4   5      502.51      466.99     14.13 o
   4   4   5        0.18       -5.13      5.13 o
   5   4   5      479.36      495.83     14.33 o
   6   4   5     1267.30     1299.17     27.36 o
   7   4   5       30.63       19.00     11.31 o
   8   4   5       81.47      122.68     18.33 o
  -8   5   5        0.42        6.84     17.22 o
  -7   5   5      168.91      175.42     25.40 o
  -6   5   5        3.48       -7.24     10.67 o
  -5   5   5       52.44       21.72     16.55 o
  -4   5   5      147.42      180.03     18.50 o
  -3   5   5      134.10      122.00     12.69 o
  -2   5   5      129.32      127.39      6.38 o
  -1   5   5        5.11        8.52      4.29 o
   0   5   5       52.47       56.51      8.59 o
   1   5   5      275.37      311.24     10.15 o
   2   5   5       19.98       17.44      5.36 o
   3   5   5      159.48      197.56     14.59 o
   4   5   5      892.43      861.39     20.18 o
   5   5   5        4.07        2.34      4.46 o
   6   5   5      405.15      440.73     18.13 o
   7   5   5      102.17      125.87     25.05 o
   8   5   5        7.96       12.54     15.42 o
  -7   6   5       10.79        0.47     15.10 o
  -6   6   5       71.57       49.87     14.17 o
  -5   6   5      892.76      921.50     40.16 o
  -4   6   5        8.10        8.17     10.45 o
  -3   6   5       34.36       54.16     11.55 o
  -2   6   5      311.57      320.29     12.55 o
  -1   6   5       88.44       90.87      6.92 o
   0   6   5       31.88       47.35      6.32 o
   1   6   5        8.62        1.79      6.11 o
   2   6   5       56.84       62.45      8.05 o
   3   6   5       69.46       57.26      7.37 o
   4   6   5       61.49       54.51     10.38 o
   5   6   5      180.26      180.95     13.28 o
   6   6   5        0.16       -2.16     12.46 o
   7   6   5     1317.03     1354.07     58.63 o
  -6   7   5       79.22       95.90     17.26 o
  -5   7   5      161.75      118.51     16.78 o
  -4   7   5      256.89      255.22     19.73 o
  -3   7   5      933.72      900.00     62.93 o
  -2   7   5       64.75       77.89     12.95 o
  -1   7   5        0.48       -2.92      7.71 o
   0   7   5        0.57       -5.33      5.33 o
   1   7   5      562.05      577.28     17.59 o
   2   7   5      135.85      127.51     12.39 o
   3   7   5       30.09       15.63      6.92 o
   4   7   5        7.54       -2.62      5.54 o
   5   7   5       31.80       29.41     13.89 o
   6   7   5        6.02       21.68     14.61 o
  -5   8   5       96.90      122.54     25.00 o
  -4   8   5        3.10       -5.03     11.89 o
  -3   8   5      102.36      102.32     15.72 o
  -2   8   5        0.18       -9.66     10.02 o
  -1   8   5       86.16       91.48     13.93 o
   0   8   5       10.10        4.71      7.74 o
   1   8   5      175.68      163.62     12.36 o
   2   8   5       26.48       16.16      7.44 o
   3   8   5      219.69      227.63     14.60 o
   4   8   5        9.38       -2.41     16.69 o
   5   8   5       53.59       98.32     17.44 o
  -4   9   5       12.82       12.65     14.14 o
  -3   9   5       70.17       93.53     16.54 o
  -2   9   5      121.44      102.70     16.84 o
  -1   9   5       25.03       14.78     16.10 o
   0   9   5      158.81      161.32     28.56 o
   1   9   5        0.67       15.63      9.16 o
   2   9   5       58.70       53.61     13.72 o
   3   9   5      216.89      228.90     20.37 o
   4   9   5        0.04       14.28     19.50 o
   0  10   5      290.12      313.40     36.64 o
  -6   0   6      621.83      697.57     19.78 o
  -2   0   6       14.68        3.41      4.55 o
   0   0   6     5967.18     6018.26     61.48 o
   2   0   6      949.38      903.34     19.59 o
   4   0   6     2190.59     2083.23     38.46 o
   6   0   6      461.15      482.58     20.90 o
   8   0   6       62.43       42.27     13.95 o
  -8   1   6      388.16      431.13     20.02 o
  -7   1   6       53.97       61.37     12.31 o
  -6   1   6       29.82       18.27      7.17 o
  -5   1   6      816.22      728.12     16.65 o
  -4   1   6      366.30      471.39      9.40 o
  -3   1   6     1334.39     1359.13     17.18 o
  -2   1   6      834.11      805.79     12.23 o
  -1   1   6     1072.05     1103.41     11.54 o
   0   1   6     2400.29     2479.17     21.62 o
   1   1   6    11663.53    11286.69     78.36 o
   2   1   6     2525.88     2532.21     25.01 o
   3   1   6     1072.77      962.42     15.47 o
   4   1   6        5.95        6.97      7.19 o
   5   1   6      164.98      171.60      9.56 o
   6   1   6        0.06       -4.32      6.60 o
   7   1   6       59.32       59.86      9.40 o
   8   1   6       22.82       19.35      9.23 o
   9   1   6       77.40       61.21     11.64 o
  -8   2   6       90.19      114.78     14.68 o
  -7   2   6      207.84      187.15     15.28 o
  -6   2   6       99.30      122.33     17.48 o
  -5   2   6      150.10      146.37      7.26 o
  -4   2   6     1447.79     1497.30     20.19 o
  -3   2   6       12.50       -4.07      6.12 o
  -2   2   6        4.64        5.95      6.02 o
  -1   2   6     2368.69     2326.61     20.10 o
   0   2   6     1126.31     1034.75     13.07 o
   1   2   6        9.74        1.76      4.24 o
   2   2   6      437.53      440.22     10.61 o
   3   2   6      300.03      293.53     10.29 o
   4   2   6       34.33       34.10      6.05 o
   5   2   6      118.94      150.56      9.34 o
   6   2   6       12.73       14.70      7.56 o
   7   2   6      560.92      573.74     17.65 o
   8   2   6      164.77      173.80     12.72 o
   9   2   6       72.72       89.22     15.20 o
  -8   3   6      137.38      151.53     16.90 o
  -7   3   6       82.32       89.14     13.62 o
  -6   3   6      958.12      905.41     36.50 o
  -5   3   6        5.54       -4.28      7.95 o
  -4   3   6       61.85       72.33     10.22 o
  -3   3   6     1453.71     1623.31     30.51 o
  -2   3   6        0.37       -4.41      6.22 o
  -1   3   6     3033.92     2943.63     30.75 o
   0   3   6     5667.19     5600.56     43.67 o
   1   3   6      519.01      585.34     11.53 o
   2   3   6     7193.41     7064.66     55.78 o
   3   3   6      482.03      498.06     12.28 o
   4   3   6     1375.52     1353.47     20.71 o
   5   3   6      236.06      245.30     11.20 o
   6   3   6        3.53       -0.64      5.98 o
   7   3   6       24.53       11.97     10.63 o
   8   3   6      121.23      146.77     14.80 o
  -8   4   6        0.12       -2.67     11.31 o
  -7   4   6       90.07       95.92     20.41 o
  -6   4   6      344.54      358.77     47.54 o
  -5   4   6       36.41       34.17     10.51 o
  -4   4   6        0.03       -6.85      8.07 o
  -3   4   6      158.85      218.99     13.94 o
  -2   4   6      588.87      614.87     12.47 o
  -1   4   6      870.74      804.64     12.20 o
   0   4   6      782.02      707.91     12.47 o
   1   4   6       45.99       44.26      6.39 o
   2   4   6      430.55      430.27     11.43 o
   3   4   6       36.75       30.16      5.99 o
   4   4   6      628.72      633.74     22.27 o
   5   4   6      420.62      383.47     27.10 o
   6   4   6     1184.57     1155.07     22.43 o
   7   4   6       64.46       80.88     28.59 o
   8   4   6      276.40      333.96     36.94 o
  -8   5   6       40.57       37.09     19.83 o
  -7   5   6        4.95        5.25     12.87 o
  -6   5   6       62.61       49.79     14.42 o
  -5   5   6       39.06       32.74     11.61 o
  -4   5   6      330.54      337.71     18.95 o
  -3   5   6      399.58      370.61     24.09 o
  -2   5   6       38.23       52.25      7.35 o
  -1   5   6       25.14       30.05      5.96 o
   0   5   6        0.49       -4.30      4.30 o
   1   5   6      345.26      363.69     11.82 o
   2   5   6      325.75      330.37     12.72 o
   3   5   6       55.82       67.78      7.24 o
   4   5   6      410.36      341.72     16.76 o
   5   5   6      461.68      502.44     15.41 o
   6   5   6       16.20        4.25      9.09 o
   7   5   6      219.28      251.09     39.07 o
   8   5   6      150.33      137.07     20.77 o
  -7   6   6       47.72       47.26     19.12 o
  -6   6   6        1.72      -11.06     11.06 o
  -5   6   6        0.65       -9.60      9.60 o
  -4   6   6      525.90      499.47     23.12 o
  -3   6   6      268.37      257.30     17.65 o
  -2   6   6        6.38        2.57      8.90 o
  -1   6   6      385.40      418.94     15.80 o
   0   6   6      168.95      160.81     10.17 o
   1   6   6      285.28      265.17     10.56 o
   2   6   6       32.78       20.68      6.16 o
   3   6   6        8.94        4.25      6.72 o
   4   6   6       75.95       85.76      8.75 o
   5   6   6      609.35      651.58     27.13 o
   6   6   6      153.21      191.32     19.80 o
   7   6   6     1045.04     1116.16     53.49 o
  -6   7   6       18.75        5.86     13.51 o
  -5   7   6        0.20       -2.01     11.91 o
  -4   7   6       60.62       55.51     13.56 o
  -3   7   6        5.51       -7.97      9.99 o
  -2   7   6      243.88      293.44     19.08 o
  -1   7   6       59.57       65.74      8.81 o
   0   7   6       11.30        3.78      7.19 o
   1   7   6        6.50        2.46      6.40 o
   2   7   6      170.82      167.75     10.16 o
   3   7   6      180.38      205.25     34.53 o
   4   7   6        0.21        1.37      8.72 o
   5   7   6       13.02        8.45     10.83 o
   6   7   6      178.92      199.26     21.34 o
  -5   8   6       33.40       37.13     14.99 o
  -4   8   6       25.64        0.39     11.95 o
  -3   8   6      793.25      915.16     32.50 o
  -2   8   6        2.03        6.03     11.08 o
  -1   8   6      820.50      801.82     28.41 o
   0   8   6      130.76      145.78     12.19 o
   1   8   6      418.30      426.76     14.55 o
   2   8   6      201.25      201.63     12.63 o
   3   8   6       47.83       35.30     11.72 o
   4   8   6      122.29      139.96     15.68 o
   5   8   6        0.11       -0.37     18.68 o
  -4   9   6       63.42       80.17     17.72 o
  -3   9   6       24.27       16.83     13.02 o
  -2   9   6      553.71      577.13     27.39 o
  -1   9   6        6.99       22.64     11.87 o
   0   9   6        0.08      -11.83     18.73 o
   1   9   6      790.37      749.32     22.66 o
   2   9   6      142.52      164.04     13.96 o
   3   9   6       79.77       84.37     15.03 o
   4   9   6       66.58       74.29     16.43 o
  -5   0   7      165.36      161.80     10.01 o
  -3   0   7      985.11     1081.49     18.62 o
  -1   0   7     6849.89     6460.47    108.76 o
   1   0   7      309.36      323.11     13.31 o
   3   0   7      448.96      462.28     16.40 o
   5   0   7      259.51      272.27     16.43 o
   7   0   7      549.85      487.82     23.43 o
   9   0   7        0.56       -3.55     13.33 o
  -7   1   7      204.14      218.20     14.85 o
  -6   1   7        0.06       -0.31      5.66 o
  -5   1   7        1.25        1.71      4.07 o
  -4   1   7        2.48        2.48      3.27 o
  -3   1   7        7.48        4.32      4.35 o
  -2   1   7      516.96      468.22      9.86 o
  -1   1   7     1551.18     1600.97     15.40 o
   0   1   7      254.56      261.13      7.62 o
   1   1   7     1431.82     1353.82     16.43 o
   2   1   7      231.90      205.44      9.52 o
   3   1   7      279.92      364.87     10.70 o
   4   1   7        4.66        3.20      5.37 o
   5   1   7       15.64       24.62      6.77 o
   6   1   7      181.63      153.90     10.58 o
   7   1   7       72.80       85.32     10.13 o
   8   1   7        0.12       -1.19      8.90 o
   9   1   7       84.49      109.65     12.96 o
  -8   2   7      536.02      565.77     23.96 o
  -7   2   7       22.61       29.01     10.12 o
  -6   2   7      367.02      392.05     24.64 o
  -5   2   7       62.28       48.74      9.60 o
  -4   2   7      162.33      203.39     12.69 o
  -3   2   7     1083.12     1241.67     24.67 o
  -2   2   7     4330.87     4776.21     56.97 o
  -1   2   7      309.35      345.38      7.05 o
   0   2   7     4311.50     4271.48     34.45 o
   1   2   7      260.98      306.30      9.11 o
   2   2   7       36.03       33.78      5.61 o
   3   2   7     1097.12     1287.10     18.73 o
   4   2   7     3272.89     3342.04     35.00 o
   5   2   7        1.00        7.31      6.38 o
   6   2   7      108.98      112.69     10.06 o
   7   2   7      139.51      155.76     17.74 o
   8   2   7      253.22      232.98     14.28 o
   9   2   7        3.14        5.24     12.00 o
  -8   3   7      125.68      135.52     27.85 o
  -7   3   7        1.09        5.34     13.17 o
  -6   3   7      136.99      159.41     14.61 o
  -5   3   7      198.28      249.85     15.77 o
  -4   3   7      200.53      222.59     14.12 o
  -3   3   7       75.54      125.71     10.84 o
  -2   3   7     1029.42     1053.68     67.22 o
  -1   3   7     1395.30     1252.58     14.44 o
   0   3   7      571.39      541.13     10.52 o
   1   3   7       85.30       97.74      8.13 o
   2   3   7      217.72      263.77     11.83 o
   3   3   7      612.75      670.41     14.16 o
   4   3   7      469.92      461.58     13.27 o
   5   3   7       29.10       29.84      7.23 o
   6   3   7      260.81      271.98     15.34 o
   7   3   7        3.21        0.55      7.91 o
   8   3   7      177.44      212.32     16.47 o
  -8   4   7       18.46       17.55     12.26 o
  -7   4   7       99.29      109.34     14.24 o
  -6   4   7        9.94        1.22     12.94 o
  -5   4   7       17.78       -0.64      9.15 o
  -4   4   7      476.90      568.09     21.39 o
  -3   4   7       48.33       75.00     10.43 o
  -2   4   7     2391.26     2409.16     27.63 o
  -1   4   7      749.23      799.64     15.18 o
   0   4   7     1966.65     1988.07     26.41 o
   1   4   7     2183.22     2223.47     24.74 o
   2   4   7      762.85      802.88     15.10 o
   3   4   7        9.68       -0.55      5.14 o
   4   4   7       99.60      117.95      8.76 o
   5   4   7      946.45      949.56     19.52 o
   6   4   7        0.18        0.06      5.36 o
   7   4   7       30.44       23.00     11.42 o
   8   4   7       64.43       99.61     17.98 o
  -8   5   7        8.81       22.36     12.92 o
  -7   5   7       62.88       61.88     18.95 o
  -6   5   7       57.05       55.52     29.58 o
  -5   5   7        0.53       -0.82     14.82 o
  -4   5   7       11.10        6.47      9.35 o
  -3   5   7        4.88       14.81     10.27 o
  -2   5   7      346.71      313.41     10.70 o
  -1   5   7      162.46      141.53      7.14 o
   0   5   7      309.20      332.37     10.14 o
   1   5   7      110.10      101.10      8.54 o
   2   5   7        1.34       -5.19      5.19 o
   3   5   7      143.57      158.04      9.33 o
   4   5   7       18.78       15.75      6.71 o
   5   5   7     1040.77     1002.25     26.40 o
   6   5   7      412.54      393.13     15.27 o
   7   5   7      188.42      152.23     26.56 o
   8   5   7        9.77       13.13     14.76 o
  -7   6   7        5.85       -7.42     14.89 o
  -6   6   7        1.41       -5.22     11.97 o
  -5   6   7       36.79        5.87     22.78 o
  -4   6   7      218.76      217.55     29.82 o
  -3   6   7       49.72       35.38     15.13 o
  -2   6   7        0.52       -0.17     10.47 o
  -1   6   7        3.57        1.78      5.94 o
   0   6   7      353.16      351.00     11.24 o
   1   6   7        0.01       -1.98      4.57 o
   2   6   7       33.86       23.74      7.45 o
   3   6   7      189.26      203.99     10.81 o
   4   6   7      129.26      150.26     12.64 o
   5   6   7        8.54       14.10      9.10 o
   6   6   7        5.35        7.64      8.97 o
   7   6   7        5.71       -4.03     13.83 o
  -6   7   7        1.84       -9.89     14.11 o
  -5   7   7       49.68       28.77     15.07 o
  -4   7   7       50.31       63.36     14.22 o
  -3   7   7      992.00      982.29     31.41 o
  -2   7   7      698.72      661.13     28.92 o
  -1   7   7       12.97       -6.48      9.54 o
   0   7   7        3.37        3.75      6.69 o
   1   7   7       84.98       94.09      9.94 o
   2   7   7       80.75       78.83      9.80 o
   3   7   7     1239.02     1225.79     22.71 o
   4   7   7       35.56       36.99      8.33 o
   5   7   7      503.51      540.70     20.79 o
   6   7   7      254.14      278.99     23.59 o
  -5   8   7      214.34      242.68     22.38 o
  -4   8   7       10.53       -5.56     11.78 o
  -3   8   7       63.41       67.19     14.63 o
  -2   8   7        1.19       13.48     11.54 o
  -1   8   7     1801.00     1699.86     40.90 o
   0   8   7      637.14      676.67     30.72 o
   1   8   7      193.59      198.95     14.66 o
   2   8   7        5.75        3.82      7.09 o
   3   8   7        0.02       -5.67      6.61 o
   4   8   7       98.40      120.70     18.60 o
   5   8   7       62.92       98.88     41.55 o
  -3   9   7      431.56      445.54     26.32 o
  -2   9   7      106.46      127.75     17.15 o
  -1   9   7      185.96      164.21     17.96 o
   0   9   7       93.37      109.06     15.82 o
   1   9   7      154.59      118.16     39.22 o
   2   9   7       51.28       81.04     24.83 o
   3   9   7        7.13       29.53     10.50 o
  -6   0   8      110.12      151.35     16.93 o
  -4   0   8       80.95       86.87      7.82 o
  -2   0   8      100.53      105.49      7.00 o
   0   0   8     3959.06     3630.31     42.38 o
   2   0   8     1019.70     1118.28     33.04 o
   4   0   8      230.03      228.36     14.49 o
   6   0   8      257.72      289.29     36.16 o
   8   0   8     1888.78     1704.94     42.58 o
  -7   1   8      523.20      514.32     25.47 o
  -6   1   8     1692.63     1664.30     32.14 o
  -5   1   8      137.10      179.57      7.59 o
  -4   1   8       31.21       28.14      9.94 o
  -3   1   8      152.62      164.92      6.07 o
  -2   1   8       11.01       24.26      6.87 o
  -1   1   8       89.31       97.82      5.04 o
   0   1   8        3.62        5.93      5.93 o
   1   1   8      552.23      510.28     10.77 o
   2   1   8      989.27      991.50     15.42 o
   3   1   8       53.78       39.28      6.01 o
   4   1   8       92.84       79.72      7.58 o
   5   1   8      365.98      377.77     15.99 o
   6   1   8        2.98       -0.12      7.34 o
   7   1   8       19.23       27.49      9.02 o
   8   1   8        8.49        4.61      9.05 o
   9   1   8       49.89       20.04     10.83 o
  -8   2   8       40.43       39.76     11.17 o
  -7   2   8      832.04      741.18     24.77 o
  -6   2   8       28.77       11.05      9.12 o
  -5   2   8        1.58       -5.61      9.87 o
  -4   2   8        0.47       -0.98      6.66 o
  -3   2   8     1931.51     1923.85     70.51 o
  -2   2   8     2038.84     2180.65     33.39 o
  -1   2   8       79.02       85.95      4.64 o
   0   2   8      813.02      868.10     12.74 o
   1   2   8     2023.54     2132.90     22.67 o
   2   2   8      603.50      713.18     13.60 o
   3   2   8     2394.79     2518.59     28.07 o
   4   2   8      312.61      318.98     11.75 o
   5   2   8      624.98      627.87     16.10 o
   6   2   8      357.25      351.28     17.27 o
   7   2   8      273.30      297.21     14.41 o
   8   2   8       45.52       22.52      9.96 o
   9   2   8      126.11      135.90     16.52 o
  -8   3   8       79.37      123.26     17.67 o
  -7   3   8       34.42       65.95     17.91 o
  -6   3   8      139.42      150.28     14.37 o
  -5   3   8      416.63      442.54     19.16 o
  -4   3   8      170.97      163.90     17.86 o
  -3   3   8     1261.54     1392.27     29.24 o
  -2   3   8      683.42      707.07     22.64 o
  -1   3   8      503.74      499.31      9.38 o
   0   3   8      931.86      925.98     13.79 o
   1   3   8        0.02       -1.84      4.47 o
   2   3   8       89.59       80.07      6.69 o
   3   3   8     3158.14     3044.97     32.65 o
   4   3   8      101.02       76.59     10.26 o
   5   3   8      947.93      885.18     22.61 o
   6   3   8      129.59      133.95     10.89 o
   7   3   8      248.27      292.38     14.54 o
   8   3   8       60.65       64.56     18.36 o
  -8   4   8        3.31       15.98     12.04 o
  -7   4   8       27.63       -7.60     13.47 o
  -6   4   8      196.80      191.40     21.43 o
  -5   4   8        4.19        7.74      9.46 o
  -4   4   8      196.62      226.75     15.79 o
  -3   4   8      231.06      206.32     14.26 o
  -2   4   8     6887.08     6930.07     83.59 o
  -1   4   8        0.89       -3.66      3.66 o
   0   4   8      656.54      590.36     11.96 o
   1   4   8        2.22        2.50      5.13 o
   2   4   8      149.47      190.42      8.96 o
   3   4   8      539.88      621.17     14.62 o
   4   4   8      248.92      225.98     10.92 o
   5   4   8       75.61       87.52     12.46 o
   6   4   8      284.13      288.00     13.95 o
   7   4   8       17.10       -4.73      6.38 o
   8   4   8      147.73      138.29     15.46 o
  -7   5   8       11.27       22.59     16.99 o
  -6   5   8       39.84       30.41     12.61 o
  -5   5   8       11.48       15.04     10.75 o
  -4   5   8       64.16       82.96     12.64 o
  -3   5   8        7.28       -0.50      8.24 o
  -2   5   8      594.66      545.24     29.58 o
  -1   5   8      651.98      618.77     14.80 o
   0   5   8      855.97      747.78     16.99 o
   1   5   8     1093.40     1031.60     17.42 o
   2   5   8      149.58      134.22      8.55 o
   3   5   8       65.46       48.01      7.33 o
   4   5   8       34.21       33.91      8.25 o
   5   5   8      200.95      199.42     11.64 o
   6   5   8      114.67      102.64     15.29 o
   7   5   8       85.57       89.26     24.68 o
  -7   6   8       11.24       -1.15     12.93 o
  -6   6   8       32.93       39.13     19.57 o
  -5   6   8       58.73       70.96     13.83 o
  -4   6   8      160.08      148.08     25.94 o
  -3   6   8      151.69      145.09     15.17 o
  -2   6   8       12.61       12.03      9.57 o
  -1   6   8      609.05      593.53     16.07 o
   0   6   8       30.81       25.31      5.91 o
   1   6   8        4.65       -2.50      7.77 o
   2   6   8       34.92       46.59      7.17 o
   3   6   8       39.14       28.93      7.29 o
   4   6   8      284.71      313.26     13.48 o
   5   6   8        0.01       -0.65      6.81 o
   6   6   8      483.97      481.54     20.25 o
   7   6   8      338.66      313.32     24.94 o
  -6   7   8       32.91       33.02     14.28 o
  -5   7   8      198.76      193.58     19.82 o
  -4   7   8       27.92       30.69     12.52 o
  -3   7   8       28.41       22.29     11.74 o
  -2   7   8      404.04      394.40     32.95 o
  -1   7   8      398.73      396.44     24.47 o
   0   7   8      173.96      183.74     12.23 o
   1   7   8       62.71       77.95      9.80 o
   2   7   8      360.12      341.79     13.22 o
   3   7   8       29.40       43.03      8.24 o
   4   7   8      231.79      224.99     19.50 o
   5   7   8       25.40       16.94     10.09 o
   6   7   8       74.40       71.31     17.34 o
  -5   8   8        5.78        4.89     13.61 o
  -4   8   8        5.28       17.88     13.28 o
  -3   8   8      591.79      590.41     27.21 o
  -2   8   8        1.68       11.19     11.26 o
  -1   8   8      233.39      226.11     19.03 o
   0   8   8      289.23      299.06     21.91 o
   1   8   8       40.09       35.28     11.97 o
   2   8   8      262.67      263.54     15.28 o
   3   8   8        2.49        3.35      7.44 o
   4   8   8      168.91      180.35     18.59 o
   5   8   8        7.57       20.93     23.71 o
  -3   9   8       14.86       22.33     14.00 o
  -2   9   8       18.76        2.86     12.20 o
  -1   9   8       91.83       92.45     15.99 o
   0   9   8      612.92      622.43     27.61 o
   1   9   8       26.46       26.13     14.23 o
   2   9   8       40.54       35.73     12.91 o
   3   9   8       98.91       82.25     12.30 o
  -5   0   9     1013.36      945.86     30.95 o
  -3   0   9       27.84       15.97      5.46 o
  -1   0   9      856.01      741.94     32.51 o
   1   0   9      110.42      106.69      9.31 o
   3   0   9       83.60       89.06     10.29 o
   5   0   9      913.63      862.30     26.00 o
   7   0   9       73.64       63.92     14.32 o
   9   0   9        1.13      -13.75     13.75 o
  -7   1   9        9.77       -7.58      7.58 o
  -5   1   9       14.56       16.60      4.60 o
  -4   1   9      117.99      120.27      7.93 o
  -3   1   9     1075.55     1153.47     13.58 o
  -2   1   9      230.94      186.67      6.48 o
  -1   1   9       60.77       72.62      4.74 o
   0   1   9      118.05      114.54      6.95 o
   1   1   9        1.74        1.61      4.51 o
   2   1   9      154.91      119.58      7.24 o
   3   1   9     1444.91     1466.25     20.81 o
   4   1   9     1092.81     1047.06     18.73 o
   5   1   9        0.16        1.38     10.76 o
   6   1   9        5.27       -1.31      7.59 o
   7   1   9       48.15       31.61     11.40 o
   8   1   9      370.87      388.98     17.11 o
   9   1   9        2.47       -8.25     10.01 o
  -8   2   9      341.70      435.79     30.27 o
  -7   2   9      328.61      388.22     27.13 o
  -6   2   9        5.30       -8.39      9.97 o
  -5   2   9        0.00       -6.04      7.36 o
  -4   2   9        2.23       -2.88      6.46 o
  -3   2   9     1246.66     1399.38     27.30 o
  -2   2   9      620.26      675.29     18.35 o
  -1   2   9        1.43        3.66      3.55 o
   0   2   9        7.72        9.96      4.33 o
   1   2   9       74.05       61.48      7.40 o
   2   2   9     1415.13     1433.41     19.58 o
   3   2   9     1455.62     1466.63     20.93 o
   4   2   9     1356.28     1256.50     23.55 o
   5   2   9      648.85      615.80     16.23 o
   6   2   9      109.14      109.19     10.91 o
   7   2   9      201.98      184.60     12.80 o
   8   2   9       17.44       27.61     10.06 o
  -8   3   9       86.17       64.42     13.37 o
  -7   3   9      178.12      191.02     22.24 o
  -6   3   9       23.01       22.25     10.15 o
  -5   3   9        7.09       14.75      8.96 o
  -4   3   9      971.16      938.91     25.22 o
  -3   3   9       19.14       12.17      7.76 o
  -2   3   9     1681.26     1780.65     32.23 o
  -1   3   9     1610.73     1769.56     18.70 o
   0   3   9        1.87       -3.14      4.27 o
   1   3   9     1422.80     1575.34     20.14 o
   2   3   9      300.72      298.22     10.43 o
   3   3   9      432.56      438.03     15.39 o
   4   3   9       84.61       90.82     14.09 o
   5   3   9     1228.09     1207.81     22.23 o
   6   3   9      701.16      748.04     26.12 o
   7   3   9       79.89      117.60     11.40 o
   8   3   9      114.87      113.54     12.47 o
  -8   4   9       66.42       54.08     17.17 o
  -7   4   9      235.20      265.24     19.81 o
  -6   4   9       16.70        5.91     10.71 o
  -5   4   9       43.19       22.83     10.40 o
  -4   4   9      137.14      121.02     13.13 o
  -3   4   9       37.30       59.82     11.65 o
  -2   4   9        0.09        8.89      7.89 o
  -1   4   9      847.37      800.68     12.88 o
   0   4   9        7.93        0.19      4.51 o
   1   4   9        0.48        1.57      4.88 o
   2   4   9        1.23       -4.80      4.80 o
   3   4   9       51.73       58.91      7.36 o
   4   4   9      107.46       88.76      8.71 o
   5   4   9     2368.12     2317.42     31.96 o
   6   4   9       87.19      100.31     10.46 o
   7   4   9       19.67       13.00      8.85 o
   8   4   9      106.00      114.40     14.89 o
  -7   5   9      235.01      222.18     20.11 o
  -6   5   9        6.26       -0.32     11.19 o
  -5   5   9       18.52       14.13     11.19 o
  -4   5   9       53.90       64.87     22.44 o
  -3   5   9       72.13       61.76     12.51 o
  -2   5   9     1385.84     1224.30     42.59 o
  -1   5   9       19.91       25.40      5.04 o
   0   5   9      496.20      473.26     11.88 o
   1   5   9      174.40      198.90     11.13 o
   2   5   9      115.95      134.03      8.96 o
   3   5   9       92.99       73.42      8.35 o
   4   5   9       58.17       54.86      8.29 o
   5   5   9      106.36      119.13     10.59 o
   6   5   9       65.64       55.49     12.98 o
   7   5   9        2.47       -9.28     10.13 o
  -7   6   9       51.94       33.11     15.00 o
  -6   6   9      207.26      215.76     20.30 o
  -5   6   9      397.83      344.22     27.54 o
  -4   6   9      117.00       98.72     14.56 o
  -3   6   9      116.85       84.25     13.53 o
  -2   6   9        4.88       -1.03      8.69 o
  -1   6   9       53.47       54.93     11.06 o
   0   6   9       83.31       78.14      7.36 o
   1   6   9       36.15       33.20      6.66 o
   2   6   9       29.10       25.23      7.61 o
   3   6   9       36.46       31.50      7.53 o
   4   6   9       37.94       25.12     10.26 o
   5   6   9      580.01      639.52     18.25 o
   6   6   9       81.25      105.04     15.05 o
   7   6   9       75.66       83.56     18.58 o
  -6   7   9       91.12       96.80     18.14 o
  -5   7   9       10.95        5.77     13.44 o
  -4   7   9      214.45      231.53     19.90 o
  -3   7   9      498.48      493.99     24.19 o
  -2   7   9       16.38       12.20     17.41 o
  -1   7   9     3182.40     2977.67     53.98 o
   0   7   9      778.40      760.28     30.66 o
   1   7   9       22.64       21.52      8.00 o
   2   7   9        5.94       16.60      7.20 o
   3   7   9        2.27       -6.69      6.69 o
   4   7   9      572.63      593.13     17.69 o
   5   7   9      146.71      153.43     14.55 o
   6   7   9       89.75       97.63     18.42 o
  -5   8   9       23.57       28.34     14.93 o
  -4   8   9       32.80       27.10     13.88 o
  -3   8   9        7.33       14.55     12.21 o
  -2   8   9      246.78      236.31     19.74 o
  -1   8   9       71.24       99.71     22.07 o
   0   8   9       41.13       41.97     14.21 o
   1   8   9       69.23       72.83     13.65 o
   2   8   9       37.35       43.28      8.69 o
   3   8   9        9.90       12.39      8.08 o
   4   8   9      155.76      161.19     14.74 o
   5   8   9        3.35       17.47     23.83 o
  -3   9   9      186.08      214.39     21.41 o
  -2   9   9       14.81       20.40     13.20 o
  -1   9   9      290.97      311.16     22.52 o
   0   9   9        6.92       12.27     12.11 o
   1   9   9       21.64       15.81     12.40 o
   2   9   9       69.83       60.26     13.94 o
   3   9   9      340.60      337.93     18.92 o
  -6   0  10      236.77      244.59     18.19 o
  -4   0  10     2382.16     2348.08     33.19 o
  -2   0  10      736.81      775.27     15.96 o
   0   0  10       15.22       16.55      6.90 o
   2   0  10        0.01       -8.23      8.23 o
   4   0  10      240.90      255.27     15.81 o
   6   0  10      400.89      397.17     33.48 o
   8   0  10       56.68       36.67     16.29 o
  -6   1  10      509.48      468.57     19.74 o
  -5   1  10      117.58      130.62     10.98 o
  -4   1  10      456.16      473.86     12.19 o
  -3   1  10       18.94       14.90      3.65 o
  -2   1  10     2986.19     3208.70     27.22 o
  -1   1  10       14.63       -0.33      4.66 o
   0   1  10      155.55      161.19      6.99 o
   1   1  10      719.54      679.82     12.84 o
   2   1  10       37.57       33.97      5.86 o
   3   1  10      482.12      478.04     12.88 o
   4   1  10     1505.87     1493.70     27.61 o
   5   1  10      218.35      233.32     11.93 o
   6   1  10       62.18       73.52      9.79 o
   7   1  10       31.82       22.71      9.07 o
   8   1  10       47.91       26.10     18.17 o
  -7   2  10        2.81        9.22     12.44 o
  -6   2  10      125.08      120.72     12.98 o
  -5   2  10       19.90       12.04      8.09 o
  -4   2  10        0.04       -1.07      6.70 o
  -3   2  10      113.03      150.30     38.49 o
  -2   2  10     5386.01     5584.49     51.03 o
  -1   2  10      242.17      281.20      9.99 o
   0   2  10     1671.98     1809.10     20.26 o
   1   2  10     1369.54     1433.55     18.92 o
   2   2  10     1813.09     1864.12     23.28 o
   3   2  10      483.35      482.87     13.12 o
   4   2  10      302.60      373.02     13.70 o
   5   2  10       48.30       21.72      7.71 o
   6   2  10      110.87      109.95     10.92 o
   7   2  10       70.11       48.53     10.07 o
   8   2  10      136.66      120.52     12.94 o
  -8   3  10        8.35       -3.53     10.44 o
  -7   3  10       42.10       34.37     14.66 o
  -6   3  10        7.22        9.37     18.87 o
  -5   3  10       33.53       58.95     13.40 o
  -4   3  10       79.90       76.34     10.58 o
  -3   3  10      645.23      590.52     19.96 o
  -2   3  10       72.88       65.69      9.39 o
  -1   3  10      239.44      246.87      7.74 o
   0   3  10       15.89       15.12      4.94 o
   1   3  10     1001.77      945.00     15.85 o
   2   3  10       24.87       19.52      5.72 o
   3   3  10      273.90      296.40     11.61 o
   4   3  10     1263.38     1251.01     21.71 o
   5   3  10      225.37      214.37     12.03 o
   6   3  10        0.30        8.38      8.16 o
   7   3  10      108.95      146.31     16.20 o
   8   3  10        4.32       -8.99      8.99 o
  -8   4  10        2.61      -15.07     15.07 o
  -7   4  10       15.25       -3.39     11.35 o
  -6   4  10      351.88      318.42     19.95 o
  -5   4  10      107.20      121.40     14.17 o
  -4   4  10      200.16      200.02     15.19 o
  -3   4  10       67.61       73.17     11.32 o
  -2   4  10      327.02      385.88     17.45 o
  -1   4  10     1193.98     1216.59     16.26 o
   0   4  10     3191.53     3115.97     39.46 o
   1   4  10      100.57      157.10     11.12 o
   2   4  10        0.00       -5.43      5.43 o
   3   4  10      657.71      712.85     16.38 o
   4   4  10       91.88       98.25      9.26 o
   5   4  10      336.03      341.39     14.41 o
   6   4  10     2174.90     2225.15     37.82 o
   7   4  10        0.01       -4.95      8.39 o
   8   4  10        0.95       -1.50     11.23 o
  -7   5  10       15.62        1.97     12.25 o
  -6   5  10      138.44      121.27     32.19 o
  -5   5  10      432.41      474.82     23.05 o
  -4   5  10        0.13        5.65     10.04 o
  -3   5  10      332.94      342.79     19.06 o
  -2   5  10      109.96      136.40     13.57 o
  -1   5  10      280.79      282.49     16.63 o
   0   5  10     2150.14     2149.08     25.55 o
   1   5  10        2.33       -1.58      5.40 o
   2   5  10        2.15        2.49      5.79 o
   3   5  10       42.90       29.91      7.32 o
   4   5  10       10.63       12.99      7.45 o
   5   5  10       60.62       70.36     13.34 o
   6   5  10       90.44      105.52     12.80 o
   7   5  10        0.01       -7.67     10.45 o
  -7   6  10       20.94       -1.00     13.53 o
  -6   6  10       13.96        6.38     19.00 o
  -5   6  10        7.47       17.45     12.20 o
  -4   6  10       53.34       56.96     15.37 o
  -3   6  10       18.96        9.19     10.47 o
  -2   6  10       24.08       19.99     10.53 o
  -1   6  10       13.87        1.20     14.83 o
   0   6  10      179.18      191.10     13.15 o
   1   6  10       64.39       69.52     10.15 o
   2   6  10        6.58        2.84      6.42 o
   3   6  10       82.04       92.95      9.41 o
   4   6  10      336.66      350.75     14.51 o
   5   6  10      105.13       97.48     10.91 o
   6   6  10       44.50       64.14     22.34 o
   7   6  10       34.59       20.28     12.04 o
  -6   7  10       89.76       54.32     32.19 o
  -5   7  10       35.39       20.66     13.02 o
  -4   7  10      639.73      585.81     27.20 o
  -3   7  10       48.36       51.47     17.53 o
  -2   7  10       25.21       37.33     12.22 o
  -1   7  10        0.08        2.54     10.12 o
   0   7  10      499.25      466.87     22.27 o
   1   7  10       17.16       17.69      7.16 o
   2   7  10       25.40       23.19      7.55 o
   3   7  10      110.20       97.85      9.99 o
   4   7  10      126.41      131.20     11.44 o
   5   7  10        7.19       10.54     10.00 o
   6   7  10       84.05       85.84     18.28 o
  -4   8  10       55.32       55.43     15.34 o
  -3   8  10      309.74      319.43     22.95 o
  -2   8  10       67.98       53.24     13.91 o
  -1   8  10      150.47      162.67     17.52 o
   0   8  10      549.56      591.55     26.10 o
   1   8  10       38.09       52.87     12.84 o
   2   8  10       58.54       49.75      9.16 o
   3   8  10      105.60       90.70     11.08 o
   4   8  10      112.27      131.68     14.34 o
  -3   9  10       15.12       -1.37     12.59 o
  -2   9  10        1.32        6.65     12.81 o
  -1   9  10      211.40      238.04     20.98 o
   0   9  10       32.34       41.07     13.88 o
   1   9  10       59.91       40.30     18.46 o
   2   9  10       56.97       45.08     13.58 o
   3   9  10       20.86       30.34     13.71 o
  -5   0  11      315.68      348.75     14.48 o
  -3   0  11      683.44      748.38     16.70 o
  -1   0  11        1.00        4.38      5.55 o
   1   0  11      745.12      727.45     19.04 o
   3   0  11      164.65      135.10     12.25 o
   5   0  11      136.45      140.91     14.72 o
   7   0  11       57.16       44.49     14.20 o
  -6   1  11      788.22      801.00     23.03 o
  -5   1  11      193.58      212.28     28.97 o
  -4   1  11       35.13       46.56      7.41 o
  -3   1  11      507.52      541.26      9.69 o
  -2   1  11       15.24       31.53      4.05 o
  -1   1  11        1.58        5.54      3.80 o
   0   1  11     2447.68     2603.71     25.65 o
   1   1  11      385.49      438.72     11.18 o
   2   1  11     1078.38     1122.82     17.81 o
   3   1  11       66.04       75.34      7.58 o
   4   1  11       41.56       31.67      7.13 o
   5   1  11        7.17        9.14      7.66 o
   6   1  11       62.83       85.21     11.54 o
   7   1  11        0.02       -5.27      8.58 o
   8   1  11       97.07      104.44     15.71 o
  -6   2  11      270.04      304.43     18.13 o
  -5   2  11       27.83       30.33      9.09 o
  -4   2  11      316.49      262.08     14.29 o
  -3   2  11      492.99      536.43     17.98 o
  -2   2  11       36.46       27.84      5.27 o
  -1   2  11      885.51      958.97     13.37 o
   0   2  11      637.79      649.78     15.62 o
   1   2  11      131.54      101.58      7.17 o
   2   2  11        5.88        0.72      5.42 o
   3   2  11        2.68        3.21      5.85 o
   4   2  11      745.33      745.89     17.21 o
   5   2  11     1306.15     1342.45     23.92 o
   6   2  11      918.92      826.89     20.46 o
   7   2  11       11.70       15.49      9.27 o
   8   2  11        0.37       -3.98     14.16 o
  -8   3  11       57.55       55.85     18.01 o
  -7   3  11        8.62       17.40     11.29 o
  -6   3  11        0.80       -8.78      8.78 o
  -5   3  11       99.31       89.45     12.24 o
  -4   3  11        1.21       -0.98      7.94 o
  -3   3  11      340.32      287.91     15.51 o
  -2   3  11        5.96        1.12     12.87 o
  -1   3  11      163.40      172.18      7.29 o
   0   3  11     3029.52     3184.89     30.94 o
   1   3  11     2785.96     2966.79     30.84 o
   2   3  11      263.97      253.19     10.47 o
   3   3  11      136.18      173.33      9.85 o
   4   3  11       89.56      129.48      9.82 o
   5   3  11        0.97       -7.27      8.44 o
   6   3  11       80.70       81.21     10.45 o
   7   3  11       37.56       28.35      9.81 o
   8   3  11      323.37      329.55     17.25 o
  -8   4  11        0.43       -7.83     15.83 o
  -7   4  11        1.07       -6.33     10.85 o
  -6   4  11        1.21        9.12     13.80 o
  -5   4  11       84.22      124.19     14.63 o
  -4   4  11       11.58        5.07      9.33 o
  -3   4  11     1264.25     1274.07     30.89 o
  -2   4  11       88.56      105.33     17.44 o
  -1   4  11        1.58       -4.22      4.22 o
   0   4  11       41.93       38.11      5.98 o
   1   4  11      646.33      667.59     17.85 o
   2   4  11      123.60      137.34      8.91 o
   3   4  11      207.28      219.48     11.09 o
   4   4  11        0.14       -6.74      6.74 o
   5   4  11       16.23       20.87     13.19 o
   6   4  11       49.36       68.88     10.12 o
   7   4  11      169.40      179.96     13.63 o
   8   4  11        1.67        3.69     11.76 o
  -7   5  11       25.44      -11.90     11.90 o
  -6   5  11       84.96       58.82     24.87 o
  -5   5  11       22.52       43.35     12.84 o
  -4   5  11      775.93      723.99     26.39 o
  -3   5  11      414.15      441.46     20.91 o
  -2   5  11      506.27      543.44     31.36 o
  -1   5  11      417.96      407.71     19.19 o
   0   5  11      360.34      330.57     11.14 o
   1   5  11      416.54      426.93     12.79 o
   2   5  11       14.73       12.40      6.52 o
   3   5  11        1.21       -6.47      6.47 o
   4   5  11        0.65       -6.84      6.84 o
   5   5  11      111.71      110.98     11.45 o
   6   5  11      259.18      238.48     14.14 o
   7   5  11        0.19       -1.37     10.44 o
  -6   6  11        1.13        3.90     12.51 o
  -5   6  11        6.50        3.28     17.98 o
  -4   6  11        2.31       -1.23     10.48 o
  -3   6  11        2.96       -4.52     10.18 o
  -2   6  11        7.73        9.38     10.45 o
  -1   6  11      308.54      301.41     18.37 o
   0   6  11      181.40      166.44     11.31 o
   1   6  11      129.96      126.27      9.27 o
   2   6  11       71.44       75.60      8.57 o
   3   6  11      176.06      178.13     11.20 o
   4   6  11       54.08       70.16     11.69 o
   5   6  11       34.39       25.08      8.83 o
   6   6  11        0.51       -8.47      8.47 o
  -5   7  11      111.20      110.54     45.20 o
  -4   7  11      198.64      212.76     41.37 o
  -3   7  11      349.95      340.47     28.23 o
  -2   7  11       36.34       39.92     12.42 o
  -1   7  11      995.92      965.98     31.14 o
   0   7  11       25.06       17.68     10.84 o
   1   7  11       58.25       72.90     10.09 o
   2   7  11       71.73       61.84      8.89 o
   3   7  11       16.55       10.52      7.83 o
   4   7  11        0.25       -4.63      7.80 o
   5   7  11       16.45       12.90      8.85 o
  -4   8  11       53.25       92.98     26.83 o
  -3   8  11        8.77       15.39     12.87 o
  -2   8  11      230.20      210.03     19.71 o
  -1   8  11       61.15       54.35     13.82 o
   0   8  11       19.53       22.42     11.76 o
   1   8  11        1.60        5.77     10.94 o
   2   8  11        0.44       -8.02     11.51 o
   3   8  11      323.15      313.28     15.06 o
   4   8  11      548.45      596.62     20.19 o
  -2   9  11       16.10       46.51     21.41 o
  -1   9  11       92.40       96.52     23.26 o
   0   9  11        3.86       -3.46     11.82 o
   1   9  11        0.82       -3.61     11.38 o
   2   9  11       24.22       13.96     12.44 o
  -4   0  12     1862.92     1892.02     29.39 o
  -2   0  12     2096.63     2210.97     31.22 o
   0   0  12     1066.02     1010.89     21.46 o
   2   0  12     1234.75     1233.64     26.98 o
   4   0  12       23.61       22.81     10.15 o
   6   0  12     1790.69     1770.27     41.79 o
   8   0  12       38.08       18.54     15.14 o
  -6   1  12       31.92       28.90     16.26 o
  -5   1  12      726.41      727.07     28.89 o
  -4   1  12       60.51       64.12      8.47 o
  -3   1  12       25.40       29.74      4.19 o
  -2   1  12       10.70        5.97      3.59 o
  -1   1  12       61.00       80.36      5.48 o
   0   1  12     1496.84     1584.11     19.40 o
   1   1  12        6.45        6.28      5.12 o
   2   1  12      173.94      212.93      9.51 o
   3   1  12      451.64      507.36     13.76 o
   4   1  12        9.18        0.44      6.56 o
   5   1  12      605.19      576.79     16.75 o
   6   1  12        1.09       -3.22      8.22 o
   7   1  12       57.96       48.85     10.53 o
   8   1  12       48.99       75.28     11.92 o
  -7   2  12      241.60      282.45     28.04 o
  -6   2  12       13.90        0.14     12.68 o
  -5   2  12       86.06       92.67     11.45 o
  -4   2  12      206.11      266.92     15.02 o
  -3   2  12        1.99        3.73     13.65 o
  -2   2  12       93.19      106.76      7.05 o
  -1   2  12      183.83      187.75      8.46 o
   0   2  12        9.38        9.30      4.84 o
   1   2  12     2184.76     2270.67     25.94 o
   2   2  12     1056.02      995.92     18.33 o
   3   2  12      268.75      257.35     11.41 o
   4   2  12      288.54      276.04     12.31 o
   5   2  12        6.63       -4.05      7.52 o
   6   2  12      411.59      389.42     16.13 o
   7   2  12       11.85        3.14      9.17 o
   8   2  12        1.97       -6.57     11.16 o
  -8   3  12      113.72      103.59     21.40 o
  -7   3  12       22.81       28.11     11.86 o
  -6   3  12       90.20       82.41     13.12 o
  -5   3  12       60.43       51.07     11.36 o
  -4   3  12        0.20        8.50      8.32 o
  -3   3  12       11.27        5.30     16.16 o
  -2   3  12      329.78      375.05     21.71 o
  -1   3  12       34.22       41.05      6.56 o
   0   3  12       33.04       52.05      6.03 o
   1   3  12      963.90      945.96     23.49 o
   2   3  12      683.13      641.87     14.92 o
   3   3  12      370.33      374.69     13.17 o
   4   3  12      401.16      435.10     14.79 o
   5   3  12      339.66      347.46     14.86 o
   6   3  12      563.97      546.69     18.06 o
   7   3  12      244.75      247.02     19.68 o
   8   3  12        1.82       -6.40      9.97 o
  -7   4  12      234.70      242.95     19.79 o
  -6   4  12      174.96      124.63     15.42 o
  -5   4  12      316.09      258.16     22.21 o
  -4   4  12        2.23       -3.11      9.04 o
  -3   4  12     1152.11     1201.70     30.37 o
  -2   4  12        3.02       -2.80      7.86 o
  -1   4  12      565.09      558.33     12.33 o
   0   4  12      655.52      633.16     13.61 o
   1   4  12      188.34      207.16      9.78 o
   2   4  12      186.38      205.49     10.48 o
   3   4  12      129.56      161.63     10.43 o
   4   4  12       39.23       36.97      8.29 o
   5   4  12      691.84      768.45     19.81 o
   6   4  12       35.88       30.34      9.54 o
   7   4  12       88.51       62.81     11.17 o
  -7   5  12       31.99       28.84     13.50 o
  -6   5  12        0.63        2.33     11.11 o
  -5   5  12        3.93       -9.68     11.83 o
  -4   5  12       27.73       23.20     11.22 o
  -3   5  12        0.75       21.45     10.32 o
  -2   5  12     2831.30     2669.51    113.48 o
  -1   5  12      286.18      255.12     16.75 o
   0   5  12       77.76       92.01      7.63 o
   1   5  12       41.11       41.95      7.15 o
   2   5  12      197.41      190.88     10.62 o
   3   5  12       20.31       28.82      7.80 o
   4   5  12       11.04       -3.77      7.47 o
   5   5  12      203.65      243.98     13.81 o
   6   5  12        0.09       -8.61      8.61 o
   7   5  12        0.04        1.13      9.44 o
  -6   6  12       63.63       67.54     15.90 o
  -5   6  12       34.82       28.68     13.56 o
  -4   6  12      279.13      300.71     20.83 o
  -3   6  12     1224.61     1203.83     34.49 o
  -2   6  12      882.38      900.44     29.41 o
  -1   6  12      120.18      118.47     14.01 o
   0   6  12      364.22      360.70     19.68 o
   1   6  12      206.66      211.06     11.09 o
   2   6  12        2.92        0.91      6.75 o
   3   6  12       39.59       43.33      8.68 o
   4   6  12      602.73      586.87     17.97 o
   5   6  12        0.04       -2.34      8.43 o
   6   6  12       14.10        4.06     10.74 o
  -5   7  12        0.68       11.06     13.28 o
  -4   7  12       19.97        9.21     12.52 o
  -3   7  12       14.95       30.43     12.34 o
  -2   7  12      104.66      117.21     15.62 o
  -1   7  12      131.76      148.21     16.10 o
   0   7  12       37.48       21.60     17.87 o
   1   7  12      104.97       81.97     13.70 o
   2   7  12      355.88      404.44     14.86 o
   3   7  12      240.17      246.77     17.07 o
   4   7  12      232.38      262.78     20.06 o
   5   7  12       94.32       76.41     11.10 o
  -4   8  12       62.59       78.10     16.89 o
  -3   8  12        8.29      -11.28     11.28 o
  -2   8  12      110.59       96.29     29.05 o
  -1   8  12     1543.84     1588.20     42.00 o
   0   8  12       13.14       20.26     11.95 o
   1   8  12       98.22       81.95     14.61 o
   2   8  12      141.55      126.07     15.92 o
   3   8  12      300.25      319.95     28.09 o
   4   8  12      341.78      364.56     16.84 o
  -2   9  12        4.22       -8.96     12.60 o
  -1   9  12      405.05      413.62     25.50 o
   0   9  12       46.81       41.21     14.50 o
   1   9  12       64.26       55.96     14.83 o
   2   9  12       80.62       74.40     31.77 o
  -3   0  13      476.67      480.28     14.41 o
  -1   0  13        4.43       -4.84      5.45 o
   1   0  13      202.08      233.60     13.47 o
   3   0  13      321.81      301.62     17.14 o
   5   0  13      199.42      241.68     17.93 o
   7   0  13       31.38        7.89     17.82 o
  -5   1  13      990.65     1024.61     24.71 o
  -4   1  13        0.70       -6.07      6.32 o
  -3   1  13      380.93      421.27     10.70 o
  -2   1  13      220.73      243.45      7.85 o
  -1   1  13       61.45       56.66      8.74 o
   0   1  13     2599.95     2666.73     27.31 o
   1   1  13      557.13      560.64     13.08 o
   2   1  13       64.47       84.65      7.55 o
   3   1  13       63.24       81.24      8.15 o
   4   1  13       68.80       70.17      8.69 o
   5   1  13        1.71       -3.18      7.42 o
   6   1  13      292.21      334.23     15.41 o
   7   1  13        5.58       -1.91      9.15 o
   8   1  13        6.29       -9.59      9.59 o
  -6   2  13      179.22      208.17     15.52 o
  -5   2  13       18.24       30.70      9.27 o
  -4   2  13        0.48       -5.27      7.40 o
  -3   2  13      152.26      127.68     11.38 o
  -2   2  13     1314.09     1334.12     15.84 o
  -1   2  13       95.33       94.69      6.07 o
   0   2  13      582.20      553.45     12.28 o
   1   2  13      156.76      148.92     15.16 o
   2   2  13      221.12      235.32     10.41 o
   3   2  13      217.20      226.59     21.12 o
   4   2  13       57.67       64.97      8.80 o
   5   2  13      543.42      533.39     17.62 o
   6   2  13        8.09       -8.52      8.52 o
   7   2  13       32.72       20.18      9.84 o
   8   2  13      255.19      233.99     16.06 o
  -7   3  13      215.33      186.05     27.14 o
  -6   3  13        0.10       -9.17      9.17 o
  -5   3  13        7.15       19.85     10.19 o
  -4   3  13      202.03      227.11     15.57 o
  -3   3  13       10.01       12.62     10.16 o
  -2   3  13       21.98       27.43     11.93 o
  -1   3  13      570.60      575.00     12.51 o
   0   3  13      360.05      353.15     15.43 o
   1   3  13        5.85        0.28      6.14 o
   2   3  13      151.23      163.04      9.71 o
   3   3  13      140.20      162.79     10.94 o
   4   3  13       12.00        9.38      7.56 o
   5   3  13      126.50      164.01     12.02 o
   6   3  13        1.21       -1.16      8.49 o
   7   3  13        4.85       -5.53      8.89 o
   8   3  13      125.73      113.17     13.52 o
  -7   4  13       36.11       33.59     13.27 o
  -6   4  13      130.82      127.00     17.34 o
  -5   4  13      182.24      212.47     17.52 o
  -4   4  13       74.83       71.64     12.55 o
  -3   4  13      209.92      218.66     16.00 o
  -2   4  13       27.97       18.63      9.08 o
  -1   4  13      106.44      115.60      8.90 o
   0   4  13     1944.93     2005.83     24.81 o
   1   4  13      850.96      854.86     16.92 o
   2   4  13      343.34      394.92     13.41 o
   3   4  13       52.54       40.51      8.01 o
   4   4  13        4.46       -7.30      7.30 o
   5   4  13       69.69       70.94     10.04 o
   6   4  13       72.12       65.42     11.61 o
   7   4  13        9.69        6.42      9.75 o
  -7   5  13       51.67       46.92     14.40 o
  -6   5  13       80.22       41.69     25.75 o
  -5   5  13       31.64       26.02     17.81 o
  -4   5  13       18.80        5.55     10.71 o
  -3   5  13      495.84      468.14     33.10 o
  -2   5  13      362.58      390.05     19.75 o
  -1   5  13     1080.27     1051.60     29.70 o
   0   5  13      264.91      268.90     16.25 o
   1   5  13       17.23       27.35      8.62 o
   2   5  13        1.01       -2.17      6.57 o
   3   5  13       13.97       16.46      7.64 o
   4   5  13       19.39       15.07      8.24 o
   5   5  13      265.56      276.27     14.72 o
   6   5  13       21.94       10.43      9.40 o
   7   5  13       35.00       15.27     10.52 o
  -6   6  13       29.46       18.65     13.53 o
  -5   6  13        6.85       23.94     18.01 o
  -4   6  13      107.06       88.75     14.65 o
  -3   6  13       93.07      129.76     15.72 o
  -2   6  13     1896.00     1806.17     41.81 o
  -1   6  13       42.16       42.81     11.76 o
   0   6  13        5.20        9.04      9.61 o
   1   6  13      333.71      320.22     12.96 o
   2   6  13       25.48        2.92      7.18 o
   3   6  13      150.21      127.85     10.92 o
   4   6  13      219.61      196.82     12.98 o
   5   6  13      199.90      211.38     14.02 o
   6   6  13       22.98       21.99      9.86 o
  -5   7  13        0.45       15.14     13.57 o
  -4   7  13        0.88       -6.79     11.17 o
  -3   7  13       37.04       65.85     28.56 o
  -2   7  13      362.30      327.03     29.44 o
  -1   7  13      537.93      511.80     24.24 o
   0   7  13        2.40       -9.81      9.81 o
   1   7  13       79.66       88.27     13.84 o
   2   7  13       16.48        4.42      7.61 o
   3   7  13        0.48        9.64      8.65 o
   4   7  13       18.35       14.99      9.18 o
   5   7  13        2.07        3.13      9.09 o
  -4   8  13        0.01        2.01     13.15 o
  -3   8  13        0.32       -9.96     20.71 o
  -2   8  13       61.54       93.10     15.97 o
  -1   8  13       63.34       48.37     14.71 o
   0   8  13      238.44      250.10     20.96 o
   1   8  13        4.85        2.00     11.11 o
   2   8  13       88.99       89.43     18.01 o
   3   8  13      367.50      402.31     16.78 o
   4   8  13        0.38       13.36      9.16 o
  -1   9  13       26.49        7.84     13.05 o
   0   9  13        5.08        9.87     20.62 o
   1   9  13       42.35       33.27     15.51 o
  -4   0  14      712.05      660.67     17.60 o
  -2   0  14      827.20      846.53     19.06 o
   0   0  14      363.86      343.37     14.72 o
   2   0  14      141.69      156.45     12.72 o
   4   0  14      661.82      626.63     23.86 o
   6   0  14       20.56       24.50     13.50 o
   8   0  14       64.86       42.76     16.42 o
  -5   1  14      610.93      603.49     19.91 o
  -4   1  14      323.22      340.64     15.36 o
  -3   1  14      202.72      204.81      7.59 o
  -2   1  14      428.81      385.34      9.48 o
  -1   1  14       81.90       88.98      8.48 o
   0   1  14      632.97      703.26     13.70 o
   1   1  14       12.95        4.12      5.39 o
   2   1  14       42.92       55.52      7.20 o
   3   1  14       35.09       39.39      7.58 o
   4   1  14      326.93      309.24     13.51 o
   5   1  14      782.28      790.98     19.81 o
   6   1  14      137.18      128.96     11.93 o
   7   1  14       46.81       44.61     10.71 o
   8   1  14       28.43       16.44     10.84 o
  -6   2  14      543.23      565.56     27.43 o
  -5   2  14      297.00      273.00     42.69 o
  -4   2  14       22.01       -1.55     12.40 o
  -3   2  14        2.75       -8.24     15.10 o
  -2   2  14      178.84      195.85      7.12 o
  -1   2  14      155.62      173.97      7.88 o
   0   2  14       33.38       42.26      5.99 o
   1   2  14       97.81       76.26      7.42 o
   2   2  14       49.07       48.80      7.23 o
   3   2  14      509.85      481.49     14.77 o
   4   2  14       99.74       98.40      9.83 o
   5   2  14      390.59      389.24     15.73 o
   6   2  14      347.72      317.35     15.45 o
   7   2  14      135.71      117.47     12.62 o
   8   2  14        4.51       -5.70     10.38 o
  -7   3  14       46.98       69.90     22.29 o
  -6   3  14      234.37      218.70     16.95 o
  -5   3  14        0.05       -3.84      9.27 o
  -4   3  14        1.60       -2.14      8.62 o
  -3   3  14       30.11       39.11      9.79 o
  -2   3  14        1.23        3.85      7.67 o
  -1   3  14       25.80       31.69      5.32 o
   0   3  14      425.33      453.56     12.88 o
   1   3  14      110.55      113.02     10.12 o
   2   3  14      190.88      218.89     10.78 o
   3   3  14      320.13      357.50     15.25 o
   4   3  14      431.48      384.08     15.06 o
   5   3  14      997.45      957.03     38.39 o
   6   3  14      325.19      377.14     16.86 o
   7   3  14       76.21       59.98     11.49 o
  -7   4  14       44.32       59.95     14.47 o
  -6   4  14       15.82       18.66     11.62 o
  -5   4  14      518.92      424.56     21.54 o
  -4   4  14        0.96        1.42     10.65 o
  -3   4  14      128.38      154.55     14.60 o
  -2   4  14      344.92      294.68     17.23 o
  -1   4  14      266.96      317.16     17.53 o
   0   4  14      141.61      141.73      8.61 o
   1   4  14      462.32      460.25     13.70 o
   2   4  14      715.15      734.25     17.18 o
   3   4  14       57.75       68.75     20.15 o
   4   4  14     1217.14     1156.23     36.86 o
   5   4  14      120.15       87.99     10.98 o
   6   4  14       20.82       17.21      9.45 o
   7   4  14      156.64      145.01     13.69 o
  -6   5  14        0.29       10.54     12.43 o
  -5   5  14       19.26       33.52     12.81 o
  -4   5  14        5.03        1.40     10.63 o
  -3   5  14      161.95      139.31     15.25 o
  -2   5  14      116.27      109.79     13.71 o
  -1   5  14     4966.68     4800.54     70.55 o
   0   5  14       36.22       23.97     12.54 o
   1   5  14      199.70      201.53     10.75 o
   2   5  14        5.58        0.26      6.91 o
   3   5  14       91.30       80.21      9.84 o
   4   5  14        2.17       -7.49      7.49 o
   5   5  14       87.96       67.75     10.59 o
   6   5  14       51.80       66.31     11.37 o
  -6   6  14       80.17       82.90     16.40 o
  -5   6  14        7.84        6.68     12.70 o
  -4   6  14       66.89       41.49     13.24 o
  -3   6  14       40.84       36.43     12.70 o
  -2   6  14      640.09      639.35     26.13 o
  -1   6  14     1543.66     1481.90     37.43 o
   0   6  14     1700.73     1672.75     39.64 o
   1   6  14      266.86      274.32     15.03 o
   2   6  14       34.17       34.89      8.34 o
   3   6  14        3.81        8.80      7.95 o
   4   6  14        6.83        2.04      8.25 o
   5   6  14      138.47      144.84     16.87 o
   6   6  14      111.02      111.37     13.10 o
  -5   7  14        7.95       10.77     13.92 o
  -4   7  14        1.03        6.36     12.48 o
  -3   7  14       53.79       41.61     13.45 o
  -2   7  14       20.57       25.52     12.47 o
  -1   7  14        2.61        2.52     17.30 o
   0   7  14        9.79       11.77     15.75 o
   1   7  14      101.57      140.62     16.50 o
   2   7  14       95.63       89.15     11.70 o
   3   7  14        0.29        7.69      8.99 o
   4   7  14      190.35      159.74     13.13 o
   5   7  14        0.08       -2.07      9.45 o
  -3   8  14        0.23        0.78     17.48 o
  -2   8  14       13.35       27.64     13.75 o
  -1   8  14      113.26      106.93     24.63 o
   0   8  14        1.99      -11.16     11.16 o
   1   8  14        0.11        6.17     15.27 o
   2   8  14       51.25       53.53     16.30 o
   3   8  14        0.78       -6.80     11.85 o
  -3   0  15     1941.46     2063.99     32.08 o
  -1   0  15     3070.46     3290.57     44.77 o
   1   0  15     1045.21      974.58     27.25 o
   3   0  15       17.92       -4.48     17.36 o
   5   0  15       19.42       10.23     12.21 o
   7   0  15       42.60       12.52     14.05 o
  -5   1  15       16.54      -13.45     13.45 o
  -4   1  15       55.74       52.25      9.69 o
  -3   1  15      434.44      495.55     13.46 o
  -2   1  15     1010.27     1031.93     15.21 o
  -1   1  15      488.29      510.95     11.59 o
   0   1  15      695.37      714.91     14.33 o
   1   1  15       10.92        3.86      5.67 o
   2   1  15      460.21      405.89     13.28 o
   3   1  15       50.94       64.98      8.49 o
   4   1  15      408.21      439.23     15.41 o
   5   1  15      550.08      528.98     17.62 o
   6   1  15       14.06       12.25     10.23 o
   7   1  15      262.93      188.21     14.59 o
   8   1  15        0.98       -7.87     10.39 o
  -6   2  15       13.54      -11.30     15.91 o
  -5   2  15      117.61      101.90     12.17 o
  -4   2  15      159.02      181.42     30.60 o
  -3   2  15       45.02       55.95     15.02 o
  -2   2  15       83.01      101.07      8.13 o
  -1   2  15       46.01       35.61      5.58 o
   0   2  15      418.39      483.81     23.02 o
   1   2  15       84.21       76.28      8.74 o
   2   2  15       66.63       73.86      8.08 o
   3   2  15       90.64      120.82      9.83 o
   4   2  15        0.90       19.83      8.07 o
   5   2  15      692.19      684.81     19.36 o
   6   2  15      633.54      598.02     19.32 o
   7   2  15        3.12       -2.93      9.60 o
   8   2  15        8.80      -11.23     11.23 o
  -7   3  15       24.52       25.45     20.29 o
  -6   3  15       25.49       52.04     12.08 o
  -5   3  15      649.21      628.76     23.60 o
  -4   3  15       38.63       47.90     11.00 o
  -3   3  15       53.59       45.02     10.22 o
  -2   3  15      149.34      163.63     13.42 o
  -1   3  15       26.78       16.04      5.24 o
   0   3  15      122.36      127.00      9.02 o
   1   3  15       30.44       34.57      6.99 o
   2   3  15        3.56       -5.21      6.53 o
   3   3  15       83.40       81.36      9.43 o
   4   3  15      527.23      507.25     29.09 o
   5   3  15      161.51      169.96     12.54 o
   6   3  15       90.48       80.45     12.73 o
   7   3  15       13.91       -7.30     10.80 o
  -7   4  15      200.02      195.75     19.06 o
  -6   4  15       51.96       29.51     16.34 o
  -5   4  15       49.44       42.52     12.16 o
  -4   4  15       10.06        3.12      9.75 o
  -3   4  15     1032.84     1032.63     39.35 o
  -2   4  15      468.08      463.00     20.40 o
  -1   4  15      397.02      331.08     32.72 o
   0   4  15       45.97       50.68      7.91 o
   1   4  15       33.92       38.70      7.80 o
   2   4  15       90.06      102.23     18.07 o
   3   4  15      133.34      155.81     11.30 o
   4   4  15      161.09      178.38     12.41 o
   5   4  15      577.50      558.16     18.54 o
   6   4  15      193.50      182.87     15.87 o
   7   4  15        6.05        4.57      9.96 o
  -6   5  15       62.77       80.29     15.78 o
  -5   5  15      786.94      687.89     39.64 o
  -4   5  15      604.96      596.41     25.57 o
  -3   5  15      161.82      149.76     15.75 o
  -2   5  15       85.13       93.25     13.67 o
  -1   5  15      535.64      528.33     22.98 o
   0   5  15        1.01       -5.10      9.32 o
   1   5  15       30.82       19.30      7.49 o
   2   5  15        2.91        6.28      7.36 o
   3   5  15        9.83       14.43      9.27 o
   4   5  15       16.78       19.37      8.93 o
   5   5  15       92.14       71.91     10.96 o
   6   5  15      150.68      158.67     13.62 o
  -6   6  15       20.96       24.01     15.02 o
  -5   6  15      156.10      155.42     18.40 o
  -4   6  15      346.34      356.28     22.90 o
  -3   6  15       89.73       93.03     15.37 o
  -2   6  15        0.05        3.02     10.09 o
  -1   6  15       32.29       57.23     13.06 o
   0   6  15     1374.92     1339.62     66.03 o
   1   6  15     1178.02     1111.51     33.07 o
   2   6  15       28.15       33.50      8.48 o
   3   6  15       37.00       28.12      8.81 o
   4   6  15        9.40        0.76      8.62 o
   5   6  15       14.20        7.29      9.69 o
  -4   7  15       24.26       10.29     13.15 o
  -3   7  15       64.86       90.99     19.60 o
  -2   7  15        1.00        6.61     11.35 o
  -1   7  15      196.32      191.62     24.35 o
   0   7  15       26.93       24.24     12.29 o
   1   7  15       71.48       63.31     14.09 o
   2   7  15       31.64       14.06     11.78 o
   3   7  15        3.84       11.51      8.86 o
   4   7  15      126.21      133.58     12.84 o
  -3   8  15        9.20       14.65     13.97 o
  -2   8  15      127.90      142.47     18.64 o
  -1   8  15       30.71       23.54     13.38 o
   0   8  15        0.23       -9.23     11.39 o
   1   8  15       93.05      106.06     16.72 o
   2   8  15       15.93       13.44     12.59 o
   3   8  15        6.81       10.49     12.49 o
  -4   0  16     2946.03     3100.43     64.23 o
  -2   0  16       32.47       22.65      7.22 o
   0   0  16      571.08      601.57     37.03 o
   2   0  16     1717.28     1644.98     44.25 o
   4   0  16      524.12      563.34     24.35 o
   6   0  16     1772.48     1725.37     43.09 o
   8   0  16       57.46       34.04     16.46 o
  -5   1  16      468.19      439.33     27.73 o
  -4   1  16      377.44      348.20     18.24 o
  -3   1  16      373.00      336.70     18.59 o
  -2   1  16       15.04       26.58      4.97 o
  -1   1  16        2.64       -2.84      4.44 o
   0   1  16      488.03      537.57     13.05 o
   1   1  16       49.82       47.60      9.34 o
   2   1  16      583.94      619.27     15.76 o
   3   1  16      331.01      292.85     13.03 o
   4   1  16       58.23       52.15      9.31 o
   5   1  16       28.42       27.94      9.52 o
   6   1  16      443.30      474.22     18.09 o
   7   1  16        4.40       -9.24      9.24 o
  -5   2  16       31.93       22.12      9.78 o
  -4   2  16      403.58      445.28     29.37 o
  -3   2  16        2.44       -3.78      9.94 o
  -2   2  16       77.76       72.39      7.71 o
  -1   2  16      150.63      141.39      7.69 o
   0   2  16      196.12      230.26     10.05 o
   1   2  16      229.36      233.10     10.65 o
   2   2  16      340.25      321.03     12.76 o
   3   2  16       54.63       58.45      8.86 o
   4   2  16      490.24      446.36     16.19 o
   5   2  16      676.10      660.16     19.35 o
   6   2  16       45.41       46.62     10.65 o
   7   2  16       13.43       -4.55      9.70 o
  -6   3  16       42.55       38.25     19.68 o
  -5   3  16        9.30        4.49      9.94 o
  -4   3  16        0.06        8.73     13.11 o
  -3   3  16     1026.20     1033.10     27.82 o
  -2   3  16       46.50       51.09     10.27 o
  -1   3  16      148.18      149.17     10.19 o
   0   3  16      350.33      325.77     11.67 o
   1   3  16       46.84       37.51      7.26 o
   2   3  16       12.87        7.57      7.25 o
   3   3  16       79.38       77.50      9.49 o
   4   3  16      196.79      205.14     13.01 o
   5   3  16      144.10      149.81     14.40 o
   6   3  16       24.58       11.45      9.90 o
   7   3  16       71.11       70.70     18.64 o
  -7   4  16        0.24      -14.11     19.83 o
  -6   4  16      544.75      578.20     25.99 o
  -5   4  16        0.51        1.10     10.13 o
  -4   4  16       36.74       50.28     12.27 o
  -3   4  16       24.76       30.10     15.26 o
  -2   4  16      330.07      326.47     18.73 o
  -1   4  16      202.21      184.84     15.51 o
   0   4  16      491.01      496.30     14.09 o
   1   4  16        8.61       21.89      7.13 o
   2   4  16       60.69       50.76      8.56 o
   3   4  16       12.05       12.60      8.11 o
   4   4  16       34.39       15.42      8.85 o
   5   4  16        0.87       -8.45      8.45 o
   6   4  16      106.70      114.89     12.94 o
   7   4  16       38.28       27.89     11.28 o
  -6   5  16        7.38       -4.17     11.84 o
  -5   5  16        3.98       -5.12     10.76 o
  -4   5  16      766.48      651.47     27.04 o
  -3   5  16       51.19       39.35     12.06 o
  -2   5  16      816.78      821.03     28.22 o
  -1   5  16       24.71       15.90     17.56 o
   0   5  16     1619.03     1559.56     69.30 o
   1   5  16     1719.21     1762.10     26.61 o
   2   5  16       16.67        5.55      7.69 o
   3   5  16      208.29      237.14     13.45 o
   4   5  16       28.68       14.71      8.90 o
   5   5  16        5.82       -1.23     10.69 o
   6   5  16        6.32       -7.30      9.91 o
  -5   6  16        1.35       -2.06     14.45 o
  -4   6  16      413.57      420.60     24.54 o
  -3   6  16      256.23      234.77     19.92 o
  -2   6  16      162.92      149.62     27.73 o
  -1   6  16       76.38       71.66     13.98 o
   0   6  16        1.24       -0.85     10.48 o
   1   6  16      139.62      159.03     26.05 o
   2   6  16      687.17      610.59     22.37 o
   3   6  16       39.50       35.07     14.14 o
   4   6  16      349.82      362.55     16.51 o
   5   6  16       23.17       23.16     11.54 o
  -4   7  16      433.33      371.88     25.22 o
  -3   7  16      108.57       95.19     17.35 o
  -2   7  16       51.67       24.65     13.39 o
  -1   7  16      100.58       93.06     15.36 o
   0   7  16      157.50      136.59     16.79 o
   1   7  16       41.59       38.87     14.75 o
   2   7  16       10.76       14.57     12.13 o
   3   7  16      192.15      144.25     13.28 o
   4   7  16        9.33        4.62      9.30 o
  -2   8  16       42.05       27.06     14.43 o
  -1   8  16       24.44       28.82     13.79 o
   0   8  16        5.31        7.60     12.68 o
   1   8  16        5.93       16.68     24.69 o
   2   8  16       11.42       16.37     12.45 o
  -3   0  17     1014.25      886.01     21.12 o
  -1   0  17      986.37     1118.09     24.94 o
   1   0  17     3243.65     3323.37     50.76 o
   3   0  17      324.27      325.98     19.70 o
   5   0  17      992.24      970.19     33.47 o
   7   0  17       13.47       -4.30     14.34 o
  -4   1  17       68.40       75.14     10.30 o
  -3   1  17        0.04       -6.69      6.69 o
  -2   1  17        0.94       -3.94      5.56 o
  -1   1  17      164.71      187.55      8.80 o
   0   1  17       50.06       47.06      6.74 o
   1   1  17      642.08      669.69     15.77 o
   2   1  17        1.34        3.08      7.22 o
   3   1  17      866.80      906.42     19.96 o
   4   1  17       15.33       25.35      8.88 o
   5   1  17      762.69      779.20     20.97 o
   6   1  17       13.76       11.76     10.07 o
   7   1  17       10.35       -1.35     10.29 o
  -5   2  17      204.26      184.31     15.40 o
  -4   2  17        2.52       -0.41      8.60 o
  -3   2  17      879.06      849.76     24.45 o
  -2   2  17       83.73       98.81     16.31 o
  -1   2  17       56.32       47.24      6.15 o
   0   2  17       70.15       63.65      7.35 o
   1   2  17       12.90       12.08      6.66 o
   2   2  17      342.18      325.16     13.23 o
   3   2  17      159.38      185.57     13.68 o
   4   2  17      283.62      294.29     14.50 o
   5   2  17       48.22       49.77     10.22 o
   6   2  17       12.50       -5.53     10.05 o
   7   2  17       36.04       38.90     15.97 o
  -6   3  17      159.85      126.59     25.33 o
  -5   3  17       25.46       21.97     16.97 o
  -4   3  17       74.24       56.36     21.15 o
  -3   3  17     1023.30      983.80     27.63 o
  -2   3  17       36.28       43.51     10.22 o
  -1   3  17      692.85      645.85     19.03 o
   0   3  17        5.95       -2.10      6.21 o
   1   3  17       40.39       52.58      7.90 o
   2   3  17      253.51      269.69     12.71 o
   3   3  17       57.97       90.88     10.06 o
   4   3  17        0.98        0.17      8.32 o
   5   3  17       60.19       53.54     10.57 o
   6   3  17        0.11       -5.50      9.19 o
   7   3  17       16.36       25.40     11.20 o
  -6   4  17        2.39      -10.72     10.72 o
  -5   4  17      131.77      138.49     15.83 o
  -4   4  17        5.62        4.75     13.98 o
  -3   4  17      384.98      349.80     36.78 o
  -2   4  17      794.49      795.70     26.86 o
  -1   4  17      323.09      312.81     18.63 o
   0   4  17        2.09       -2.48      7.59 o
   1   4  17      244.60      241.21     11.89 o
   2   4  17      122.96      137.70     10.88 o
   3   4  17        2.03        3.86      8.01 o
   4   4  17       51.94       41.52      9.79 o
   5   4  17       54.87       46.60     10.76 o
   6   4  17        0.29       -9.55      9.55 o
  -6   5  17       41.83       50.79     14.85 o
  -5   5  17      204.32      199.96     19.05 o
  -4   5  17      159.25      162.23     17.63 o
  -3   5  17      288.01      316.60     34.13 o
  -2   5  17       13.15        5.82     10.83 o
  -1   5  17       24.51       19.94     13.56 o
   0   5  17      466.47      443.15     22.64 o
   1   5  17      162.84      161.81     12.98 o
   2   5  17      498.98      437.78     18.95 o
   3   5  17       31.21       15.10      8.58 o
   4   5  17       20.87       -3.20      9.16 o
   5   5  17      122.16      141.35     13.43 o
   6   5  17      292.80      325.07     17.83 o
  -5   6  17       46.76       37.47     13.93 o
  -4   6  17      338.95      349.69     25.19 o
  -3   6  17       15.98       14.82     12.75 o
  -2   6  17       72.56       73.77     17.75 o
  -1   6  17      417.66      403.50     22.79 o
   0   6  17       73.68       67.07     13.82 o
   1   6  17       18.82       28.30     11.95 o
   2   6  17      121.14      104.26     12.51 o
   3   6  17      195.75      153.78     12.49 o
   4   6  17       86.38       81.39     11.63 o
   5   6  17      139.30      146.57     13.74 o
  -4   7  17       72.65       76.24     17.15 o
  -3   7  17      341.17      324.66     24.08 o
  -2   7  17        1.40       -7.87     11.51 o
  -1   7  17        0.54       -7.66     10.65 o
   0   7  17      243.33      248.64     34.00 o
   1   7  17      168.74      148.20     17.35 o
   2   7  17       25.51       21.33     15.60 o
   3   7  17       31.40       47.03     21.45 o
   4   7  17       59.55       58.84     11.92 o
  -2   8  17       46.14       37.53     15.33 o
  -1   8  17        1.67       -1.41     12.25 o
   0   8  17       15.36        4.98     12.72 o
   1   8  17       31.97       35.69     14.13 o
   2   8  17        0.23       -5.72     12.43 o
  -2   0  18      318.07      324.74     15.03 o
   0   0  18     2456.41     2612.70     66.54 o
   2   0  18      711.87      708.73     24.64 o
   4   0  18     1542.12     1593.79     39.52 o
   6   0  18       52.92       61.12     17.65 o
  -4   1  18      239.28      223.95     23.00 o
  -3   1  18       69.60       74.05     23.40 o
  -2   1  18      128.76      149.69     11.05 o
  -1   1  18      202.82      214.86      9.60 o
   0   1  18        3.41       -1.02      5.79 o
   1   1  18       64.53       70.10     11.05 o
   2   1  18      208.87      252.65     12.32 o
   3   1  18       98.91      121.20     10.87 o
   4   1  18      201.82      194.71     13.00 o
   5   1  18        0.63       -8.39      8.39 o
   6   1  18      223.85      226.94     21.25 o
   7   1  18      101.57      109.55     14.18 o
  -5   2  18      555.68      457.54     31.86 o
  -4   2  18      510.10      528.91     21.24 o
  -3   2  18       22.46       13.04     12.47 o
  -2   2  18        1.75       -6.24      8.32 o
  -1   2  18      185.52      208.29      9.46 o
   0   2  18        0.40       -2.14      5.85 o
   1   2  18       40.35       27.78      8.26 o
   2   2  18        1.86        1.40      7.23 o
   3   2  18        0.23       -2.11      7.85 o
   4   2  18       65.89       60.46     10.22 o
   5   2  18       29.94       -4.97      8.69 o
   6   2  18        4.44       -9.07      9.07 o
   7   2  18        2.20       -7.00     10.33 o
  -6   3  18     1197.45     1256.15     51.67 o
  -5   3  18       24.40       33.35     11.44 o
  -4   3  18        6.00       16.56     27.53 o
  -3   3  18      502.41      493.73     21.23 o
  -2   3  18      622.23      650.72     30.17 o
  -1   3  18        0.36       -8.69      8.69 o
   0   3  18      368.84      393.51     13.09 o
   1   3  18        2.59       -6.68      6.68 o
   2   3  18        0.60        5.92      7.64 o
   3   3  18       46.45       39.10      9.16 o
   4   3  18       41.43       40.17      9.75 o
   5   3  18      127.37      145.66     12.89 o
   6   3  18       20.03       17.23     10.37 o
   7   3  18       10.44       -6.07     11.42 o
  -6   4  18       75.97       83.08     15.34 o
  -5   4  18        1.21       -5.07     10.56 o
  -4   4  18        0.35       -2.63      9.76 o
  -3   4  18      400.33      368.94     20.57 o
  -2   4  18      806.30      768.23     26.75 o
  -1   4  18      194.80      218.96     41.13 o
   0   4  18       70.56       60.22     12.42 o
   1   4  18       69.04       62.71      8.91 o
   2   4  18        4.90        6.11      9.75 o
   3   4  18      516.75      458.09     16.63 o
   4   4  18      135.55      122.14     12.02 o
   5   4  18      121.41      104.69     12.38 o
   6   4  18       53.11       40.63     14.13 o
  -5   5  18       12.00       27.76     13.18 o
  -4   5  18      101.90       96.30     15.56 o
  -3   5  18       72.24       36.34     21.38 o
  -2   5  18      576.36      556.52     24.96 o
  -1   5  18      745.80      796.78     28.49 o
   0   5  18      157.67      176.95     17.01 o
   1   5  18      385.64      388.17     22.10 o
   2   5  18      299.31      327.44     14.59 o
   3   5  18      168.20      157.51     13.34 o
   4   5  18       91.57       86.74     11.57 o
   5   5  18        3.93       -5.76      9.59 o
  -5   6  18       33.05       14.15     13.20 o
  -4   6  18      142.80      170.22     19.35 o
  -3   6  18       23.44       31.19     13.86 o
  -2   6  18       65.69       59.20     19.49 o
  -1   6  18        0.24      -10.25     10.25 o
   0   6  18      144.71      131.97     16.63 o
   1   6  18       66.88       55.64     13.68 o
   2   6  18        9.00       28.95     13.69 o
   3   6  18      196.28      204.13     15.19 o
   4   6  18        0.17      -10.34     10.98 o
   5   6  18        0.79       -1.52     11.56 o
  -3   7  18      154.02      108.71     17.80 o
  -2   7  18        4.47        8.63     16.84 o
  -1   7  18      155.59      160.09     18.35 o
   0   7  18      230.06      206.10     19.80 o
   1   7  18      530.16      498.49     27.62 o
   2   7  18      160.10      166.10     18.85 o
   3   7  18        0.00        4.77     12.59 o
   0   8  18      161.75      180.22     26.39 o
  -3   0  19      771.85      793.92     32.19 o
  -1   0  19       13.11       -2.31      7.69 o
   1   0  19        1.02       -0.78      9.39 o
   3   0  19     1412.98     1384.18     35.58 o
   5   0  19      536.99      563.45     38.38 o
   7   0  19      103.48      109.60     19.26 o
  -4   1  19       60.70       69.22     17.70 o
  -3   1  19       24.08       31.90     15.35 o
  -2   1  19      127.51       93.59      9.23 o
  -1   1  19      258.58      279.57     10.87 o
   0   1  19        5.73       15.75      6.45 o
   1   1  19      110.60      154.58     12.52 o
   2   1  19       49.11       52.05      8.88 o
   3   1  19      394.63      409.56     15.96 o
   4   1  19      199.51      204.11     13.39 o
   5   1  19       85.67       97.64     11.83 o
   6   1  19      249.92      288.91     16.54 o
   7   1  19        7.89       -0.91     10.62 o
  -5   2  19      579.45      568.71     34.72 o
  -4   2  19     1558.53     1448.23     33.55 o
  -3   2  19        1.14        5.65      8.86 o
  -2   2  19      147.39      154.97     13.96 o
  -1   2  19      334.12      355.69     14.97 o
   0   2  19      355.88      360.07     12.81 o
   1   2  19       88.88       96.40      9.31 o
   2   2  19       15.12        5.54      8.00 o
   3   2  19      148.14      164.38     12.14 o
   4   2  19       63.33       62.47     10.56 o
   5   2  19       23.32       13.83     11.54 o
   6   2  19      137.81      144.27     13.86 o
   7   2  19        8.25       11.03     10.93 o
  -5   3  19       17.76       37.98     11.96 o
  -4   3  19        0.28       -4.99      9.64 o
  -3   3  19      263.39      276.52     25.69 o
  -2   3  19     1434.96     1436.38     42.61 o
  -1   3  19      429.50      411.79     29.38 o
   0   3  19      930.19      916.37     24.21 o
   1   3  19      146.20      129.80     10.47 o
   2   3  19      696.88      657.60     18.05 o
   3   3  19       59.21       37.88      9.43 o
   4   3  19       44.83       21.21      9.43 o
   5   3  19       64.03       49.72     10.88 o
   6   3  19       56.52       33.82     11.34 o
  -6   4  19      255.01      342.96     35.41 o
  -5   4  19      159.91      119.82     15.99 o
  -4   4  19       21.68       14.64     11.56 o
  -3   4  19       87.41       66.12     12.63 o
  -2   4  19      195.42      186.02     16.78 o
  -1   4  19     1229.43     1247.10     34.12 o
   0   4  19      312.35      280.62     21.97 o
   1   4  19      309.74      304.27     13.47 o
   2   4  19      558.70      514.29     16.89 o
   3   4  19        8.60        9.35      8.89 o
   4   4  19       14.87       -5.35      8.76 o
   5   4  19       70.65       62.36     11.67 o
   6   4  19       44.17       33.54     11.70 o
  -5   5  19      118.32      133.37     26.53 o
  -4   5  19       74.51       82.62     24.66 o
  -3   5  19       18.85        3.06     12.90 o
  -2   5  19        7.13        5.75     11.31 o
  -1   5  19        5.77       -5.53     11.73 o
   0   5  19      151.37      152.84     19.84 o
   1   5  19      402.96      394.92     22.86 o
   2   5  19       39.94       40.55      9.33 o
   3   5  19       66.11       69.25     10.75 o
   4   5  19       29.18       13.06      9.67 o
   5   5  19        4.62       -9.64      9.64 o
  -4   6  19       10.19       19.49     13.55 o
  -3   6  19      386.14      386.97     24.34 o
  -2   6  19        5.41      -10.42     10.42 o
  -1   6  19       15.44       -2.38     11.53 o
   0   6  19       21.04        3.16     11.42 o
   1   6  19       14.50       14.91     12.47 o
   2   6  19      205.73      217.51     20.05 o
   3   6  19      173.60      187.04     13.88 o
   4   6  19        0.00       -5.14      9.50 o
  -3   7  19        0.44        0.99     13.19 o
  -2   7  19       86.55       66.30     15.82 o
  -1   7  19      389.48      362.79     24.06 o
   0   7  19      700.73      657.57     42.30 o
   1   7  19       69.57       80.92     16.13 o
   2   7  19        3.27      -11.40     11.40 o
   3   7  19       96.72       59.65     16.29 o
  -2   0  20      384.86      392.52     16.97 o
   0   0  20      646.08      642.56     22.27 o
   2   0  20      262.97      238.47     18.31 o
   4   0  20      838.37      853.53     56.67 o
   6   0  20     1060.35     1029.61     36.65 o
  -3   1  20       71.15       69.39     11.02 o
  -2   1  20        3.59        1.22      6.79 o
  -1   1  20      107.13      105.29      8.33 o
   0   1  20       13.12       19.52      6.66 o
   1   1  20      261.14      289.37     12.96 o
   2   1  20        2.05       -2.86      7.74 o
   3   1  20        3.34        9.50      8.86 o
   4   1  20      261.87      305.95     15.49 o
   5   1  20      377.52      356.05     17.07 o
   6   1  20      264.88      260.22     16.29 o
  -4   2  20      135.97      132.84     22.34 o
  -3   2  20        5.47       20.60      9.60 o
  -2   2  20        0.01      -13.51     13.74 o
  -1   2  20      494.20      504.82     16.83 o
   0   2  20      121.40      133.08      9.54 o
   1   2  20        6.08       -0.59      7.46 o
   2   2  20       25.59       22.10      8.49 o
   3   2  20        9.21       -3.32      8.49 o
   4   2  20       74.76       54.14     10.70 o
   5   2  20       81.59       84.53     19.03 o
   6   2  20       10.39       -7.39     10.24 o
  -5   3  20       90.13       89.71     23.23 o
  -4   3  20      176.55      175.82     16.45 o
  -3   3  20      179.17      245.36     17.67 o
  -2   3  20     1275.45     1291.12     33.27 o
  -1   3  20      550.98      523.93     23.05 o
   0   3  20        1.49       -2.03     16.64 o
   1   3  20      202.67      204.17     12.10 o
   2   3  20      648.71      617.89     18.01 o
   3   3  20      235.70      250.96     14.01 o
   4   3  20       51.95       43.63     17.16 o
   5   3  20        1.30       11.22     10.22 o
   6   3  20        0.19       -7.99     10.32 o
  -5   4  20        4.89        7.54     11.46 o
  -4   4  20       18.96        2.41     11.55 o
  -3   4  20      173.56      177.67     16.97 o
  -2   4  20      368.98      335.21     27.49 o
  -1   4  20        4.86        9.25     10.41 o
   0   4  20       12.49       14.63     18.17 o
   1   4  20       40.74       29.84      9.79 o
   2   4  20        1.80       -6.88      8.26 o
   3   4  20        8.95       10.16      9.99 o
   4   4  20      148.20      163.46     13.83 o
   5   4  20       19.89        4.91     10.09 o
  -5   5  20       31.29        6.06     12.33 o
  -4   5  20        0.68        6.01     11.88 o
  -3   5  20       40.07       42.36     13.10 o
  -2   5  20       68.86       79.39     14.37 o
  -1   5  20       22.20       41.91     12.59 o
   0   5  20       67.70       92.89     15.14 o
   1   5  20        1.12        4.64     26.67 o
   2   5  20        2.21       -9.02      9.02 o
   3   5  20       34.97       29.76      9.89 o
   4   5  20      126.63       97.67     12.46 o
   5   5  20       17.65       12.99     10.80 o
  -4   6  20       42.61       32.39     30.81 o
  -3   6  20      474.85      471.68     26.59 o
  -2   6  20       54.56       59.16     14.67 o
  -1   6  20        0.96       11.05     12.16 o
   0   6  20      609.37      597.07     27.82 o
   1   6  20        8.70        2.33     19.87 o
   2   6  20       81.30       73.11     15.35 o
   3   6  20       44.45       50.34     18.84 o
   4   6  20      115.57      104.12     13.02 o
  -2   7  20       65.73       84.99     17.03 o
  -1   7  20        3.10       -3.79     12.59 o
   0   7  20        0.00      -11.57     11.57 o
   1   7  20       47.87       37.47     14.86 o
   2   7  20       15.20        6.16     13.36 o
  -1   0  21      136.91      144.64     13.20 o
   1   0  21        0.06        3.15     10.32 o
   3   0  21      577.48      580.04     25.95 o
   5   0  21      275.23      273.54     22.97 o
  -3   1  21       24.10        5.37     15.40 o
  -2   1  21      506.07      592.22     28.80 o
  -1   1  21       39.39       39.65      7.34 o
   0   1  21      725.10      747.45     17.33 o
   1   1  21       14.02       12.30      7.52 o
   2   1  21     1394.88     1405.13     25.31 o
   3   1  21     1248.29     1305.42     29.50 o
   4   1  21       58.72       60.71     11.00 o
   5   1  21      391.07      399.10     18.19 o
   6   1  21       35.44       32.21     11.84 o
  -4   2  21      235.31      254.90     27.40 o
  -3   2  21      380.35      399.70     19.59 o
  -2   2  21     1051.83     1071.21     29.64 o
  -1   2  21     1013.69      984.13     28.85 o
   0   2  21      178.36      192.01     17.35 o
   1   2  21      145.16      128.48     10.68 o
   2   2  21      755.03      802.19     20.03 o
   3   2  21        5.64       -9.35      9.35 o
   4   2  21      117.89      105.26     12.25 o
   5   2  21      429.92      419.09     18.47 o
   6   2  21      385.45      377.87     19.17 o
  -5   3  21       97.20       86.95     24.82 o
  -4   3  21        3.46       13.31     11.22 o
  -3   3  21      592.93      575.41     23.98 o
  -2   3  21      262.60      295.23     18.70 o
  -1   3  21      200.41      236.65     42.83 o
   0   3  21        3.68        3.77     10.36 o
   1   3  21       46.15       66.22      9.48 o
   2   3  21      505.83      498.74     17.16 o
   3   3  21       17.88       11.14      9.33 o
   4   3  21       28.77       31.44     10.57 o
   5   3  21        1.03       -1.79     10.13 o
   6   3  21       23.43       17.47     11.57 o
  -5   4  21        0.32        5.13     11.25 o
  -4   4  21        0.32       -1.41     10.86 o
  -3   4  21      166.85      133.62     16.03 o
  -2   4  21      300.14      297.66     20.00 o
  -1   4  21       67.08       59.71     13.01 o
   0   4  21       22.50       22.34     11.80 o
   1   4  21      447.75      434.80     23.65 o
   2   4  21       32.69       28.97      9.46 o
   3   4  21      386.84      380.94     16.83 o
   4   4  21       98.29       95.06     15.19 o
   5   4  21      165.81      131.60     14.00 o
  -4   5  21        9.36        6.29     12.71 o
  -3   5  21       10.84       36.02     13.56 o
  -2   5  21       12.44       27.35     12.65 o
  -1   5  21        8.72       18.34     12.15 o
   0   5  21      104.81       90.28     15.36 o
   1   5  21        0.45      -10.94     10.94 o
   2   5  21        0.13        2.16     11.58 o
   3   5  21        0.38       -7.36      9.00 o
   4   5  21       13.19        9.51     10.20 o
  -3   6  21        7.95        3.16     12.70 o
  -2   6  21      340.62      369.96     24.46 o
  -1   6  21       13.33       13.14     12.77 o
   0   6  21        4.64       12.83     12.94 o
   1   6  21       47.53       19.46     13.40 o
   2   6  21        0.05        5.24     13.00 o
   3   6  21      112.80       99.15     17.23 o
  -1   7  21      304.24      253.61     25.20 o
   0   7  21      229.32      182.21     22.47 o
   1   7  21      121.17       65.12     16.21 o
  -2   0  22      243.20      288.05     26.01 o
   0   0  22       91.93      106.60     13.65 o
   2   0  22       92.07       91.50     14.99 o
   4   0  22       78.29       74.63     18.87 o
   6   0  22       30.24       16.65     16.32 o
  -3   1  22       42.84       29.08     17.53 o
  -2   1  22      409.87      446.40     20.14 o
  -1   1  22      443.24      447.64     16.83 o
   0   1  22      211.73      198.75     11.30 o
   1   1  22      128.38      137.87     10.96 o
   2   1  22      339.02      368.16     15.57 o
   3   1  22        0.39        8.44      9.05 o
   4   1  22      906.18      959.42     24.09 o
   5   1  22        8.28        1.75     12.90 o
   6   1  22        2.92        9.33     10.73 o
  -4   2  22        9.74        2.18     17.98 o
  -3   2  22      583.95      596.39     23.30 o
  -2   2  22       20.42        9.18     10.18 o
  -1   2  22       43.81       31.16     11.36 o
   0   2  22      452.32      444.32     18.08 o
   1   2  22      270.29      278.11     13.53 o
   2   2  22      476.86      524.21     17.58 o
   3   2  22        1.40       -8.74      8.74 o
   4   2  22      134.09      149.08     13.59 o
   5   2  22       22.96       10.31     10.62 o
   6   2  22      262.44      276.28     17.59 o
  -5   3  22        6.74        1.24     19.63 o
  -4   3  22      411.55      402.03     22.07 o
  -3   3  22      134.08      133.94     15.76 o
  -2   3  22        8.75        0.12     15.64 o
  -1   3  22       31.28       28.91     21.33 o
   0   3  22      242.00      271.63     19.40 o
   1   3  22      333.13      334.90     17.24 o
   2   3  22       68.15       59.23     10.32 o
   3   3  22       42.66       28.17     10.08 o
   4   3  22       38.55       16.07     10.41 o
   5   3  22      109.24      110.25     13.75 o
  -5   4  22       24.09        4.38     22.24 o
  -4   4  22      367.85      361.06     22.59 o
  -3   4  22       50.51       38.12     20.20 o
  -2   4  22       49.94       54.18     13.28 o
  -1   4  22        0.06       10.67     11.35 o
   0   4  22        6.24       12.28     11.63 o
   1   4  22       21.94       24.00     12.60 o
   2   4  22      515.53      516.59     21.24 o
   3   4  22       20.69       34.13     10.14 o
   4   4  22        8.63       -9.16      9.16 o
   5   4  22        1.58      -10.46     10.46 o
  -4   5  22      112.41      105.94     17.13 o
  -3   5  22        7.77       12.23     12.61 o
  -2   5  22      168.60      145.87     17.80 o
  -1   5  22        0.28      -11.15     11.15 o
   0   5  22        0.21      -10.47     10.47 o
   1   5  22        0.98      -11.14     11.14 o
   2   5  22        4.18        9.46     12.94 o
   3   5  22        3.26       -7.86     10.75 o
   4   5  22        4.41       -7.95     10.01 o
  -2   6  22       16.50        7.95     13.36 o
  -1   6  22       91.24       85.48     16.46 o
   0   6  22        1.93       -3.52     11.86 o
   1   6  22       12.00        8.16     13.15 o
   2   6  22        0.53        0.40     12.50 o
  -1   0  23      162.75      176.11     18.68 o
   1   0  23        0.13       -0.88     10.46 o
   3   0  23      733.09      704.45     29.49 o
   5   0  23        5.94       12.29     15.32 o
  -3   1  23      325.21      337.14     28.62 o
  -2   1  23      293.05      287.11     29.03 o
  -1   1  23       54.28       67.86     10.22 o
   0   1  23      129.59      140.47     10.63 o
   1   1  23       71.32       84.25     10.23 o
   2   1  23      188.01      215.58     13.38 o
   3   1  23       18.33       14.65      9.64 o
   4   1  23        9.60        6.65     10.04 o
   5   1  23       45.56       36.45     14.73 o
  -3   2  23      305.38      293.07     29.71 o
  -2   2  23     1278.65     1172.33     32.17 o
  -1   2  23      226.91      246.26     18.05 o
   0   2  23        1.84       -8.51      8.51 o
   1   2  23      197.88      208.37     12.68 o
   2   2  23      103.35      120.67     11.54 o
   3   2  23        0.02        4.81      9.32 o
   4   2  23      795.75      872.42     38.12 o
   5   2  23        3.88       -4.93     16.56 o
  -4   3  23        7.70      -17.40     17.40 o
  -3   3  23       81.91       91.71     14.35 o
  -2   3  23      133.16      130.82     15.46 o
  -1   3  23       84.42       96.21     14.73 o
   0   3  23      367.98      388.88     22.15 o
   1   3  23       32.69       12.94     10.04 o
   2   3  23        5.34       -7.06      8.32 o
   3   3  23      293.44      320.60     16.36 o
   4   3  23      112.16      105.88     12.93 o
   5   3  23        8.21        5.90     10.71 o
  -4   4  23       67.26       55.23     14.48 o
  -3   4  23      210.04      180.80     23.50 o
  -2   4  23       75.87       86.50     14.86 o
  -1   4  23        9.82        8.33     11.30 o
   0   4  23       71.02       78.47     15.21 o
   1   4  23       94.24       95.77     15.94 o
   2   4  23      510.66      457.57     20.76 o
   3   4  23       41.12       34.13     10.80 o
   4   4  23       12.81        6.50     10.54 o
  -3   5  23       96.60       93.09     17.20 o
  -2   5  23       33.67       52.38     14.41 o
  -1   5  23       16.77       25.02     18.43 o
   0   5  23       23.23       47.37     14.42 o
   1   5  23      163.76      145.61     18.60 o
   2   5  23       65.63       50.21     17.17 o
   3   5  23       35.69       17.85     12.11 o
  -1   6  23        6.13       -6.56     12.43 o
   0   6  23       43.67       54.26     15.79 o
   1   6  23       27.63       19.44     13.88 o
   0   0  24       55.65       44.37     12.49 o
   2   0  24       85.17       95.69     16.27 o
   4   0  24      198.65      217.34     21.73 o
  -2   1  24       19.24       14.97     18.72 o
  -1   1  24      365.80      356.07     20.01 o
   0   1  24      522.37      539.61     19.82 o
   1   1  24       95.81       83.28     10.28 o
   2   1  24       72.94       63.82     10.64 o
   3   1  24      828.60      892.05     24.64 o
   4   1  24      125.32      117.30     13.32 o
   5   1  24      139.87      147.04     14.77 o
  -3   2  24      110.08      116.43     23.99 o
  -2   2  24      440.36      428.33     21.82 o
  -1   2  24      717.29      733.82     50.12 o
   0   2  24        9.78        7.93     11.41 o
   1   2  24        0.18       -0.18      8.18 o
   2   2  24      931.66      941.85     22.76 o
   3   2  24       60.90       64.78     11.58 o
   4   2  24        0.39       -9.68      9.68 o
   5   2  24      137.98      160.55     15.17 o
  -4   3  24        0.47      -19.53     19.73 o
  -3   3  24      442.48      400.15     22.55 o
  -2   3  24       97.98      103.89     21.29 o
  -1   3  24       45.52       68.02     19.48 o
   0   3  24        1.83       -1.27     10.97 o
   1   3  24      178.75      176.22     18.86 o
   2   3  24       10.54        5.81      9.37 o
   3   3  24      172.07      174.64     14.36 o
   4   3  24      182.83      186.05     15.17 o
  -4   4  24       17.13       31.62     18.41 o
  -3   4  24      129.47      127.09     16.99 o
  -2   4  24       11.36       14.61     22.47 o
  -1   4  24      311.13      342.33     22.75 o
   0   4  24       40.51       18.64     13.33 o
   1   4  24        4.94       15.25     12.76 o
   2   4  24      250.84      268.61     35.07 o
   3   4  24       71.61       57.06     11.70 o
  -2   5  24        0.05        0.34     12.00 o
  -1   5  24       18.03       11.86     13.36 o
   0   5  24       21.58       16.70     15.83 o
   1   5  24       15.31       13.34     13.49 o
   2   5  24       12.16       -8.61     12.76 o
  -1   0  25      957.86      962.63     43.16 o
   1   0  25        8.44       10.97     12.44 o
   3   0  25       14.85        6.59     13.75 o
  -2   1  25      150.57      114.56     24.04 o
  -1   1  25       59.70       63.44     12.91 o
   0   1  25       50.30       42.37     17.46 o
   1   1  25       86.88       95.32     10.98 o
   2   1  25        0.02       -4.71      8.87 o
   3   1  25        7.47       16.50     10.26 o
   4   1  25      103.83       92.27     13.01 o
  -3   2  25        6.93      -16.21     17.55 o
  -2   2  25        4.76       -8.67     21.59 o
  -1   2  25        0.28       -3.91     10.73 o
   0   2  25      199.54      232.62     41.98 o
   1   2  25        8.00       17.73     10.80 o
   2   2  25       87.95       87.93     11.46 o
   3   2  25       88.13       93.88     12.28 o
   4   2  25        7.68       -4.56     10.42 o
  -4   3  25       52.76       68.64     23.73 o
  -3   3  25      256.33      280.96     32.29 o
  -2   3  25        5.29       -1.32     11.20 o
  -1   3  25       27.58       33.69     13.06 o
   0   3  25      266.39      282.86     21.51 o
   1   3  25      157.80      140.87     18.04 o
   2   3  25       33.02       28.58     12.07 o
   3   3  25      326.06      335.71     17.47 o
   4   3  25      188.81      167.03     15.87 o
  -3   4  25       47.64       49.93     13.98 o
  -2   4  25      198.37      203.37     19.62 o
  -1   4  25      408.67      404.17     38.97 o
   0   4  25      114.33      106.10     17.21 o
   1   4  25       52.46       52.20     15.28 o
   2   4  25       56.80       23.06     14.61 o
   3   4  25       13.91        5.95     12.11 o
  -1   5  25       26.00        3.55     13.26 o
   0   5  25       10.31       12.73     20.20 o
   1   5  25        6.70       -5.55     23.69 o
   0   0  26      489.87      537.75     32.41 o
   2   0  26      184.56      203.86     34.02 o
   4   0  26      151.27      156.70     21.24 o
  -2   1  26       31.07       31.28     19.98 o
  -1   1  26      161.02      169.09     25.81 o
   0   1  26       19.44       -0.73     10.07 o
   1   1  26      111.86      114.88     11.80 o
   2   1  26      136.16      119.46     12.66 o
   3   1  26       61.76       58.27     11.71 o
   4   1  26       62.07       56.15     12.59 o
  -2   2  26        9.68      -14.51     19.50 o
  -1   2  26       89.09      102.13     15.36 o
   0   2  26        0.50        4.01     12.41 o
   1   2  26      134.31      110.37     14.09 o
   2   2  26       67.46       85.74     12.08 o
   3   2  26      334.46      359.28     17.88 o
  -3   3  26        8.14      -19.65     19.65 o
  -2   3  26      138.87      126.37     16.85 o
  -1   3  26      344.80      369.65     23.42 o
   0   3  26        2.68        8.70     15.93 o
   1   3  26      545.15      515.79     27.29 o
   2   3  26      602.39      649.50     24.61 o
   3   3  26        0.01      -14.22     14.22 o
  -2   4  26      383.17      395.26     24.49 o
  -1   4  26      146.26      130.74     18.40 o
   0   4  26      123.67      124.07     18.27 o
   1   4  26       84.19       45.74     15.77 o
   2   4  26      115.99      121.40     19.22 o
   1   0  27       43.34       26.12     14.46 o
   3   0  27        1.11      -13.83     13.83 o
  -1   1  27      713.29      657.91     40.75 o
   0   1  27       13.82        3.26     12.37 o
   1   1  27       27.46       34.70     12.00 o
   2   1  27       63.67       62.66     11.77 o
   3   1  27      411.62      429.38     19.14 o
  -2   2  27       21.19       12.99     20.31 o
  -1   2  27       37.87       12.65     26.86 o
   0   2  27      562.23      526.80     26.67 o
   1   2  27       59.64       43.63     15.35 o
   2   2  27       84.89       80.58     14.39 o
   3   2  27       21.45       34.07     15.20 o
  -2   3  27       58.29       38.54     13.57 o
  -1   3  27       72.66       89.01     16.06 o
   0   3  27        9.94       10.25     13.86 o
   1   3  27       59.00       73.62     16.39 o
   2   3  27       57.11       72.96     18.59 o
   0   0  28       16.59       45.64     22.64 o
   2   0  28        4.50       -6.62     13.61 o
  -1   1  28      158.00      173.42     28.65 o
   0   1  28      181.76      183.62     19.12 o
   1   1  28       15.45        4.92     11.41 o
   2   1  28        0.08       -9.78      9.78 o
  -2   2  28       22.74       40.42     23.05 o
  -1   2  28        5.14      -20.31     20.31 o
   0   2  28        1.10       10.37     13.13 o
   1   2  28      234.38      249.68     22.40 o
   2   2  28       82.77       77.54     14.92 o
   1   0  29       85.17      105.49     28.59 o
   0   1  29       89.92       79.40     25.96 o
 
